# Supplementary material for: Time-Course Transcriptomics Analysis Reveals Molecular Mechanisms of Salt-Tolerant and Salt-Sensitive Cotton Cultivars in Response to Salt Stress
Source: Int J Mol Sci. 2025 Jan 2;26(1):329. doi: 10.3390/ijms26010329 (PMC11719879; doi:10.3390/ijms26010329)
Supplement: Supplementary file 1 [file ijms-26-00329-s001.zip › ALL GENE EXPRESSION.xlsx]

## Sheet: Sheet1
ID	SS0	SS6	SS12	SS24	SS72	ST0	ST6	ST12	ST24	ST72	SS0_vs_ST0-significant	SS12_vs_ST12-significant	SS24_vs_ST24-significant	SS6_vs_ST6-significant	SS72_vs_ST72-significant	Chr	Start	End	GO_annotation	KEGG_annotation	KOG_class_annotation	Pfam_annotation	Swissprot_annotation	nr_annotation	Arabidopsis_thaliana_ID	Oryza_sativa_ID
Ghir_A01G000010	2.38418	1.68517	1.40606	2.10446	0.703377	1.80389	1.87732	2.20049	1.77882	0.734065	not	not	not	not	not	Ghir_A01	13137	15599	--	--|6e-64|gab:108481927|hypothetical protein	Translation, ribosomal structure and biogenesis	tRNA methyltransferase complex GCD14 subunit	--	hypothetical protein ES332_A02G000300v1 [Gossypium tomentosum]	--	--
Ghir_A01G000020	2.64829	3.12397	1.72261	2.51559	0.929686	2.18022	0.876586	2.26782	2.70235	1.19894	--	--	--	--	--	Ghir_A01	23156	23362	--	--|9e-11|gab:108469760|hypothetical protein	--	--	--	hypothetical protein E1A91_A13G270800v1 [Gossypium mustelinum]	--	--
Ghir_A01G000030	0.689891	0.530374	0.448118	0.668773	0.699288	0.607275	0.300254	0.493656	0.673741	0.451205	not	not	not	not	not	Ghir_A01	65260	68219	--	--	--	--	--	hypothetical protein ES332_A01G001000v1 [Gossypium tomentosum]	--	--
Ghir_A01G000040	3.15745	3.32518	4.25536	6.15682	4.98627	4.40329	2.59655	4.8931	5.20623	4.7228	not	not	not	not	not	Ghir_A01	70889	74180	--	--|0.0|ghi:107939236|hypothetical protein	--	MuDR family transposase;; MULE transposase domain;; SWIM zinc finger	--	PREDICTED: uncharacterized protein LOC107939236 [Gossypium hirsutum] XP_016728027.1 PREDICTED: uncharacterized protein LOC107939236 [Gossypium hirsutum]	--	--
Ghir_A01G000050	2.18618	2.10982	2.37996	2.41312	3.50187	2.48207	1.12495	2.92342	2.45961	2.88126	not	not	not	not	not	Ghir_A01	76870	77973	--	K18172|5e-55|ghi:107939218|K18172 CMC2; COX assembly mitochondrial protein 2	Function unknown	Cytochrome c oxidase biogenesis protein Cmc1 like	--	PREDICTED: COX assembly mitochondrial protein 2 homolog [Gossypium hirsutum]	--	--
Ghir_A01G000060	0.15252	0.114904	0.467267	0.36562	6.74126	0.0919047	0.04713	0.259019	0.3218	7.8984	--	--	--	--	not	Ghir_A01	81074	83270	--	--|6e-98|ghi:107939215|hypothetical protein	--	--	--	PREDICTED: uncharacterized protein LOC107936949 [Gossypium hirsutum] XP_016727997.1 PREDICTED: uncharacterized protein LOC107939215 [Gossypium hirsutum] XP_017640564.1 PREDICTED: uncharacterized protein LOC108481974 [Gossypium arboreum] PPR90152.1 hypothetical protein GOBAR_AA30527 [Gossypium barbadense] TYH29314.1 hypothetical protein ES288_A01G001700v1 [Gossypium darwinii] TYI41168.1 hypothetic…	--	--
Ghir_A01G000070	1.01101	1.58321	1.94297	1.35006	6.30108	1.1521	0.71982	1.0153	1.93541	6.46689	not	not	not	not	not	Ghir_A01	87326	100744	--	--|0.0|ghi:107939224|hypothetical protein	Intracellular trafficking, secretion, and vesicular transport	Patatin-like phospholipase	--	PREDICTED: uncharacterized protein LOC107939224 [Gossypium hirsutum] XP_017639255.1 PREDICTED: uncharacterized protein LOC108480691 [Gossypium arboreum] KHF98936.1 Patatin-like phospholipase domain-containing protein 2 [Gossypium arboreum] TYH29318.1 hypothetical protein ES288_A01G002100v1 [Gossypium darwinii] TYI41172.1 hypothetical protein ES332_A01G001600v1 [Gossypium tomentosum] TYJ47581.1 hy…	--	--
Ghir_A01G000080	0	0.0162693	0.0319913	0	2.01387	0	0	0	0	2.97226	--	--	--	--	not	Ghir_A01	88691	90135	Molecular Function: fatty acid elongase activity (GO:0009922);; Cellular Component: integral component of membrane (GO:0016021);; Biological Process: fatty acid elongation (GO:0030497);; Biological Process: very long-chain fatty acid biosynthetic process (GO:0042761);; Biological Process: cellular response to abscisic acid stimulus (GO:0071215);;	--|0.0|ghi:107939216|hypothetical protein	Lipid transport and metabolism	GNS1/SUR4 family	Elongation of fatty acids protein 3-like OS=Arabidopsis thaliana OX=3702 GN=HOS3 PE=2 SV=1	PREDICTED: elongation of fatty acids protein sre1-like [Gossypium hirsutum] XP_016727998.1 PREDICTED: elongation of fatty acids protein sre1-like [Gossypium hirsutum] XP_017639669.1 PREDICTED: elongation of fatty acids protein sre1-like [Gossypium arboreum] ALJ55532.1 3-ketoacyl-CoA synthase 55 [Gossypium hirsutum] ALJ55534.1 3-ketoacyl-CoA synthase 57 [Gossypium hirsutum] ALJ55556.1 3-ketoacyl-C…	--	--
Ghir_A01G000090	0	0	0	0	1.77455	0	0	0	0	1.81455	--	--	--	--	not	Ghir_A01	93974	95093	--	--|2e-80|gra:105772540|hypothetical protein	Lipid transport and metabolism	GNS1/SUR4 family	--	hypothetical protein ES332_A01G001500v1, partial [Gossypium tomentosum]	--	--
Ghir_A01G000100	61.2468	64.5313	71.4244	58.8072	26.0046	51.622	71.3059	53.7936	66.0654	23.0359	not	not	not	not	not	Ghir_A01	101839	104938	--	K13114|0.0|ghi:107939223|K13114 PNN; pinin	Cytoskeleton	pinin/SDK/memA/ protein conserved region	--	PREDICTED: pinin-like [Gossypium hirsutum] XP_016728003.1 PREDICTED: pinin-like [Gossypium hirsutum] TYI41173.1 hypothetical protein ES332_A01G001700v1 [Gossypium tomentosum]	--	--
Ghir_A01G000120	1.12539	0.966153	1.03133	0.706927	4.42045	0.721184	1.32363	1.94366	0.912437	3.50293	not	not	not	not	not	Ghir_A01	108497	110969	Molecular Function: ATP binding (GO:0005524);; Cellular Component: cytoplasm (GO:0005737);; Cellular Component: cytoskeleton (GO:0005856);;	K10355|0.0|gra:105772567|K10355 ACTF; actin, other eukaryote	Cytoskeleton	Actin	Actin-101 OS=Solanum tuberosum OX=4113 GN=AC101 PE=3 SV=1	PREDICTED: actin-100-like [Gossypium raimondii] XP_016715650.1 PREDICTED: actin-100-like [Gossypium hirsutum] XP_016715651.1 PREDICTED: actin-100-like [Gossypium hirsutum] XP_016725278.1 PREDICTED: actin-100-like [Gossypium hirsutum] XP_016725279.1 PREDICTED: actin-100-like [Gossypium hirsutum] XP_016725280.1 PREDICTED: actin-100-like [Gossypium hirsutum] XP_016725281.1 PREDICTED: actin-100-like …	AT5G09810	LOC_Os03g61970
Ghir_A01G000130	4.87849	6.1511	6.06132	6.39912	20.5551	5.27094	5.32289	5.26842	6.56819	16.9942	not	not	not	not	not	Ghir_A01	112385	114691	Cellular Component: mitochondrial inner membrane (GO:0005743);; Biological Process: mitochondrial electron transport, ubiquinol to cytochrome c (GO:0006122);; Molecular Function: ubiquinol-cytochrome-c reductase activity (GO:0008121);; Cellular Component: respiratory chain (GO:0070469);;	K00416|1e-49|ghi:107939233|K00416 QCR6; ubiquinol-cytochrome c reductase subunit 6	Energy production and conversion	Ubiquinol-cytochrome C reductase hinge protein	Cytochrome b-c1 complex subunit 6 OS=Solanum tuberosum OX=4113 PE=1 SV=2	PREDICTED: cytochrome b-c1 complex subunit 6-like [Gossypium hirsutum] XP_016725288.1 PREDICTED: cytochrome b-c1 complex subunit 6-like [Gossypium hirsutum] XP_016728022.1 PREDICTED: cytochrome b-c1 complex subunit 6-like [Gossypium hirsutum] XP_016728023.1 PREDICTED: cytochrome b-c1 complex subunit 6-like [Gossypium hirsutum]	--	--
Ghir_A01G000140	1.09047	1.08716	0.618329	0.571132	0.37938	1.01309	2.99897	0.953764	1.58695	0.154858	--	--	not	up	--	Ghir_A01	114659	115676	Cellular Component: nucleus (GO:0005634);; Cellular Component: cytosol (GO:0005829);; Molecular Function: polyubiquitin modification-dependent protein binding (GO:0031593);;	K04523|2e-13|dzi:111308682|K04523 UBQLN; ubiquilin	--	--	Ubiquitin domain-containing protein DSK2b OS=Arabidopsis thaliana OX=3702 GN=DSK2B PE=1 SV=1	hypothetical protein GOBAR_DD25602 [Gossypium barbadense] PPR81847.1 hypothetical protein GOBAR_AA38864 [Gossypium barbadense]	--	--
Ghir_A01G000150	4.83131	4.24245	5.26429	9.21703	3.74723	5.66251	5.5416	4.58486	9.60606	2.62416	not	not	not	not	not	Ghir_A01	116048	119896	Molecular Function: transporter activity (GO:0005215);; Cellular Component: cytosol (GO:0005829);; Cellular Component: plasma membrane (GO:0005886);; Biological Process: transport (GO:0006810);; Biological Process: plant-type hypersensitive response (GO:0009626);; Biological Process: programmed cell death (GO:0012501);; Cellular Component: endomembrane system (GO:0012505);; Cellular Component: in…	--|0.0|ghi:107939229|hypothetical protein	Signal transduction mechanisms	Organic solute transporter Ostalpha	Protein LAZ1 OS=Arabidopsis thaliana OX=3702 GN=LAZ1 PE=1 SV=1	PREDICTED: protein LAZ1-like isoform X1 [Gossypium hirsutum] XP_016728014.1 PREDICTED: protein LAZ1-like isoform X1 [Gossypium hirsutum] XP_016728015.1 PREDICTED: protein LAZ1-like isoform X1 [Gossypium hirsutum] XP_016728016.1 PREDICTED: protein LAZ1-like isoform X1 [Gossypium hirsutum]	--	LOC_Os02g44910
Ghir_A01G000160	0	0	0	0	0.136838	0	0	0	0	0.042508	--	--	--	--	--	Ghir_A01	121080	121961	--	--|0.0|ghi:107939220|hypothetical protein	--	Arabidopsis protein of unknown function	--	PREDICTED: uncharacterized protein LOC107939220 [Gossypium hirsutum]	--	--
Ghir_A01G000170	0	0	0	0	0.114389	0	0	0	0	0.193652	--	--	--	--	--	Ghir_A01	124024	125471	--	--|0.0|ghi:107939231|hypothetical protein	--	No apical meristem (NAM) protein	NAC domain-containing protein 22 OS=Oryza sativa subsp. japonica OX=39947 GN=NAC022 PE=2 SV=1	PREDICTED: protein FEZ-like [Gossypium hirsutum] XP_016728020.1 PREDICTED: protein FEZ-like [Gossypium hirsutum] TYH29328.1 hypothetical protein ES288_A01G002800v1 [Gossypium darwinii] TYJ47592.1 hypothetical protein E1A91_A01G001600v1 [Gossypium mustelinum] KAB2094918.1 hypothetical protein ES319_A01G000100v1 [Gossypium barbadense] KAB2094923.1 hypothetical protein ES319_A01G000400v1 [Gossypium …	--	--
Ghir_A01G000180	0	0.019572	0	0	0	0.00962467	0	0	0	0.0114103	--	--	--	--	--	Ghir_A01	127837	129755	Cellular Component: nucleus (GO:0005634);; Cellular Component: cytosol (GO:0005829);; Biological Process: cytokinin biosynthetic process (GO:0009691);; Molecular Function: hydrolase activity (GO:0016787);;	K22522|1e-161|ghi:107939232|K22522 LOG; cytokinin riboside 5'-monophosphate phosphoribohydrolase [EC:3.2.2.-]	--	Possible lysine decarboxylase;; SLOG cluster4 family	Cytokinin riboside 5&apos;-monophosphate phosphoribohydrolase LOG5 OS=Arabidopsis thaliana OX=3702 GN=LOG5 PE=1 SV=1	PREDICTED: cytokinin riboside 5&apos;-monophosphate phosphoribohydrolase LOG5-like [Gossypium hirsutum] XP_016728021.1 PREDICTED: cytokinin riboside 5&apos;-monophosphate phosphoribohydrolase LOG5-like [Gossypium hirsutum] XP_017641114.1 PREDICTED: cytokinin riboside 5&apos;-monophosphate phosphoribohydrolase LOG5-like [Gossypium arboreum] PPR80615.1 hypothetical protein GOBAR_AA40096 [Gossypium …	--	--
Ghir_A01G000190	0	0.18406	0.67689	0	0.0404167	0.0216163	0	0	0	0.118288	--	--	--	--	--	Ghir_A01	141338	143365	Molecular Function: protein serine/threonine kinase activity (GO:0004674);; Molecular Function: protein serine/threonine/tyrosine kinase activity (GO:0004712);; Molecular Function: obsolete signal transducer activity (GO:0004871);; Molecular Function: ATP binding (GO:0005524);; Cellular Component: cytosol (GO:0005829);; Biological Process: chloroplast organization (GO:0009658);; Molecular Functio…	K17535|0.0|ghi:107936964|K17535 TNNI3K; serine/threonine-protein kinase TNNI3K [EC:2.7.11.1]	Signal transduction mechanisms	Protein tyrosine and serine/threonine kinase;; Protein kinase domain;; Fungal protein kinase	Serine/threonine-protein kinase STY46 OS=Arabidopsis thaliana OX=3702 GN=STY46 PE=1 SV=1	PREDICTED: serine/threonine-protein kinase STY46-like [Gossypium hirsutum]	AT4G38470	--
Ghir_A01G000200	5.31703	5.60064	5.04903	6.56943	3.9038	5.51102	7.07858	5.44293	7.22045	3.93249	not	not	not	not	not	Ghir_A01	144145	154040	Biological Process: obsolete protein import into nucleus, docking (GO:0000059);; Biological Process: protein import into nucleus, translocation (GO:0000060);; Cellular Component: nucleoplasm (GO:0005654);; Cellular Component: cytoplasm (GO:0005737);; Biological Process: NLS-bearing protein import into nucleus (GO:0006607);; Biological Process: ribosomal protein import into nucleus (GO:0006610);; …	K18752|0.0|ghi:107936992|K18752 TNPO1; transportin-1	--	HEAT-like repeat;; HEAT repeat;; HEAT repeats;; Importin-beta N-terminal domain;; Vacuolar 14 Fab1-binding region;; CLASP N terminal	Transportin-1 OS=Arabidopsis thaliana OX=3702 GN=TRN1 PE=1 SV=1	PREDICTED: transportin-1-like [Gossypium hirsutum]	AT2G16950	--
Ghir_A01G000210	31.8721	28.8914	26.5872	32.5723	9.46974	30.3916	38.555	26.356	35.9534	7.58939	not	not	not	not	not	Ghir_A01	155894	163447	Molecular Function: nucleotide binding (GO:0000166);; Biological Process: endonucleolytic cleavage involved in rRNA processing (GO:0000478);; Molecular Function: DNA binding (GO:0003677);; Molecular Function: mRNA binding (GO:0003729);; Cellular Component: nucleolus (GO:0005730);; Cellular Component: mitochondrion (GO:0005739);; Biological Process: rRNA processing (GO:0006364);; Biological Proces…	K13091|0.0|gab:108482896|K13091 RBM39; RNA-binding protein 39	Transcription	RNA recognition motif. (a.k.a. RRM, RBD, or RNP domain);; linker between RRM2 and RRM3 domains in RBM39 protein	Nucleolin 1 OS=Arabidopsis thaliana OX=3702 GN=NUCL1 PE=1 SV=1	hypothetical protein ES332_A01G002700v1 [Gossypium tomentosum] lcl|KAB2094928.1 hypothetical protein ES319_A01G000800v1 [Gossypium barbadense]	--	--
Ghir_A01G000220	0.625633	0.792416	1.27664	1.34397	1.3148	0.928817	0.449399	1.35117	1.39477	1.04239	--	not	not	--	not	Ghir_A01	163530	164458	--	--|9e-92|ghi:107936978|hypothetical protein	Function unknown	Protein of unknown function (DUF1279)	--	PREDICTED: uncharacterized protein LOC107936978 [Gossypium hirsutum] XP_017641486.1 PREDICTED: uncharacterized protein LOC108482898 [Gossypium arboreum] PPR97553.1 hypothetical protein GOBAR_AA23123 [Gossypium barbadense] TYH29333.1 hypothetical protein ES288_A01G003300v1 [Gossypium darwinii] TYI41192.1 hypothetical protein ES332_A01G002800v1 [Gossypium tomentosum] TYJ47600.1 hypothetical protein…	--	--
Ghir_A01G000230	3.58648	5.10088	7.24444	16.244	78.0846	4.59002	2.12625	8.28396	9.87084	94.2447	not	not	not	down	not	Ghir_A01	165370	166764	Cellular Component: integral component of plasma membrane (GO:0005887);; Biological Process: response to abscisic acid (GO:0009737);; Molecular Function: water channel activity (GO:0015250);; Cellular Component: membrane (GO:0016020);; Biological Process: ion transmembrane transport (GO:0034220);;	K09872|1e-140|ghi:107936977|K09872 PIP; aquaporin PIP	Carbohydrate transport and metabolism	Major intrinsic protein	Probable aquaporin PIP2-8 OS=Arabidopsis thaliana OX=3702 GN=PIP2-8 PE=1 SV=1	probable aquaporin PIP2-8 [Gossypium hirsutum] ACU87556.1 PIP protein [Gossypium hirsutum]	AT2G37180	--
Ghir_A01G000240	0	0	0	0	0	0	0	0	0	0	--	--	--	--	--	Ghir_A01	178629	181869	Cellular Component: nucleus (GO:0005634);; Biological Process: ubiquitin-dependent protein catabolic process (GO:0006511);; Biological Process: chromosome segregation (GO:0007059);; Biological Process: auxin-activated signaling pathway (GO:0009734);; Biological Process: embryo development ending in seed dormancy (GO:0009793);; Biological Process: ethylene-activated signaling pathway (GO:0009873);…	K03094|1e-171|gab:108481325|K03094 SKP1; S-phase kinase-associated protein 1	Posttranslational modification, protein turnover, chaperones	Skp1 family, tetramerisation domain;; Skp1 family, dimerisation domain	SKP1-like protein 1B OS=Arabidopsis thaliana OX=3702 GN=SKP1B PE=1 SV=1	SKP1-like protein 1B [Gossypium australe]	--	--
Ghir_A01G000250	0	0	0	0	0	0.00949033	0	0	0	0	--	--	--	--	--	Ghir_A01	183573	184572	Molecular Function: ubiquitin-protein transferase activity (GO:0004842);; Cellular Component: nucleus (GO:0005634);; Molecular Function: zinc ion binding (GO:0008270);; Biological Process: response to gibberellin (GO:0009739);; Biological Process: regulation of defense response (GO:0031347);; Biological Process: defense response to bacterium (GO:0042742);; Biological Process: negative regulation …	K19042|1e-162|ghi:107936975|K19042 BOI; E3 ubiquitin-protein ligase BOI and related proteins [EC:2.3.2.27]	Posttranslational modification, protein turnover, chaperones	Zinc finger, C3HC4 type (RING finger)	E3 ubiquitin-protein ligase BOI OS=Arabidopsis thaliana OX=3702 GN=BOI PE=1 SV=1	PREDICTED: E3 ubiquitin-protein ligase BOI-like [Gossypium hirsutum]	--	--
Ghir_A01G000260	40.4057	44.7835	57.6404	71.6055	44.7173	37.6588	51.8923	46.838	59.1145	39.4701	not	not	not	not	not	Ghir_A01	186088	188794	Cellular Component: nucleus (GO:0005634);; Biological Process: transcription, DNA-templated (GO:0006351);; Biological Process: regulation of transcription, DNA-templated (GO:0006355);; Biological Process: covalent chromatin modification (GO:0016569);; Cellular Component: Cul4-RING E3 ubiquitin ligase complex (GO:0080008);;	K10752|0.0|ghi:107936990|K10752 RBBP4; histone-binding protein RBBP4	Chromatin structure and dynamics	WD domain, G-beta repeat;; Histone-binding protein RBBP4 or subunit C of CAF1 complex	WD-40 repeat-containing protein MSI3 OS=Arabidopsis thaliana OX=3702 GN=MSI3 PE=1 SV=2	PREDICTED: WD-40 repeat-containing protein MSI3-like [Gossypium hirsutum]	--	--
Ghir_A01G000270	6.7133	6.97861	8.0577	5.53568	4.17319	6.38676	4.90819	6.5744	6.00614	4.16025	not	not	not	not	not	Ghir_A01	188874	192049	Molecular Function: DNA binding (GO:0003677);; Molecular Function: DNA-binding transcription factor activity (GO:0003700);; Cellular Component: nucleus (GO:0005634);; Biological Process: transcription, DNA-templated (GO:0006351);; Biological Process: response to zinc ion (GO:0010043);; Molecular Function: sequence-specific DNA binding (GO:0043565);;	--|0.0|ghi:107936997|hypothetical protein	--	Basic region leucine zipper	Basic leucine zipper 23 OS=Arabidopsis thaliana OX=3702 GN=BZIP23 PE=2 SV=1	PREDICTED: basic leucine zipper 23-like isoform X2 [Gossypium hirsutum] TYI41198.1 hypothetical protein ES332_A01G003400v1 [Gossypium tomentosum] TYI41199.1 hypothetical protein ES332_A01G003400v1 [Gossypium tomentosum] TYI41202.1 hypothetical protein ES332_A01G003400v1 [Gossypium tomentosum] TYI41203.1 hypothetical protein ES332_A01G003400v1 [Gossypium tomentosum]	--	--
Ghir_A01G000280	12.7708	10.954	5.84263	3.99915	0.242053	13.2151	18.129	18.6782	6.53087	0.155731	not	up	not	not	not	Ghir_A01	193836	203260	Molecular Function: ubiquitin-protein transferase activity (GO:0004842);; Cellular Component: plasma membrane (GO:0005886);; Biological Process: trichome branching (GO:0010091);; Biological Process: DNA endoreduplication (GO:0042023);;	K10590|0.0|ghi:107936991|K10590 TRIP12; E3 ubiquitin-protein ligase TRIP12 [EC:2.3.2.26]	Posttranslational modification, protein turnover, chaperones	HECT-domain (ubiquitin-transferase);; Armadillo/beta-catenin-like repeat	E3 ubiquitin-protein ligase UPL3 OS=Arabidopsis thaliana OX=3702 GN=UPL3 PE=1 SV=1	PREDICTED: E3 ubiquitin-protein ligase UPL3-like isoform X1 [Gossypium hirsutum]	--	--
Ghir_A01G000290	0.157638	0.175999	0.151749	0.274333	0.0669363	0.266289	0.0310973	0.308746	0.138294	0.0246617	--	--	--	--	--	Ghir_A01	207217	213431	Cellular Component: plasma membrane (GO:0005886);; Biological Process: endocytosis (GO:0006897);; Molecular Function: lipid binding (GO:0008289);; Cellular Component: endosome membrane (GO:0010008);; Cellular Component: integral component of membrane (GO:0016021);; Biological Process: viral process (GO:0016032);; Molecular Function: metal ion binding (GO:0046872);;	--|0.0|ghi:107936961|hypothetical protein	General function prediction only	C2 domain;; Synaptotagmin-like mitochondrial-lipid-binding domain;; N-terminal C2 in EEIG1 and EHBP1 proteins	Synaptotagmin-1 OS=Arabidopsis thaliana OX=3702 GN=SYT1 PE=1 SV=2	PREDICTED: synaptotagmin-1-like [Gossypium hirsutum]	AT2G21010	--
Ghir_A01G000300	2.90816	3.27497	4.49453	5.51694	8.03284	2.7284	1.47782	3.26758	4.95748	8.39496	not	not	not	not	not	Ghir_A01	214104	217671	Molecular Function: peptidyl-prolyl cis-trans isomerase activity (GO:0003755);; Cellular Component: endosome (GO:0005768);; Cellular Component: endoplasmic reticulum (GO:0005783);; Cellular Component: Golgi apparatus (GO:0005794);; Cellular Component: trans-Golgi network (GO:0005802);; Biological Process: protein folding (GO:0006457);;	--|1e-161|ghi:107936944|hypothetical protein	Posttranslational modification, protein turnover, chaperones	Cyclophilin type peptidyl-prolyl cis-trans isomerase/CLD	Peptidyl-prolyl cis-trans isomerase CYP21-1 OS=Arabidopsis thaliana OX=3702 GN=CYP21-1 PE=2 SV=1	PREDICTED: peptidyl-prolyl cis-trans isomerase CYP21-1-like [Gossypium hirsutum] PPR97543.1 hypothetical protein GOBAR_AA23113 [Gossypium barbadense] TYH29348.1 hypothetical protein ES288_A01G004300v1 [Gossypium darwinii] TYI41209.1 hypothetical protein ES332_A01G003800v1 [Gossypium tomentosum] TYJ47613.1 hypothetical protein E1A91_A01G003000v1 [Gossypium mustelinum] KAB2094945.1 hypothetical pro…	--	--
Ghir_A01G000310	0.525072	2.83981	9.57094	0.152431	0.354914	0.62446	3.6805	0.35264	0.860435	0.803958	--	down	--	not	--	Ghir_A01	219944	220402	Molecular Function: nucleic acid binding (GO:0003676);; Molecular Function: double-stranded DNA binding (GO:0003690);; Molecular Function: single-stranded DNA binding (GO:0003697);; Molecular Function: mRNA binding (GO:0003729);; Cellular Component: nucleus (GO:0005634);; Cellular Component: nucleolus (GO:0005730);; Cellular Component: cytoplasm (GO:0005737);; Cellular Component: cytosol (GO:0005…	--|1e-112|gab:108482408|hypothetical protein	Translation, ribosomal structure and biogenesis	'Cold-shock' DNA-binding domain;; Zinc knuckle	Cold shock protein 2 OS=Arabidopsis thaliana OX=3702 GN=CSP2 PE=1 SV=1	hypothetical protein E1A91_A01G003100v1 [Gossypium mustelinum]	--	--
Ghir_A01G000320	0.00858633	0	0.00554933	0	0	0	0	0	0.0120643	0	--	--	--	--	--	Ghir_A01	222233	224110	--	--|0.0|gab:108482771|hypothetical protein	--	Armadillo/beta-catenin-like repeat;; HEAT repeats	--	hypothetical protein ES288_A01G004500v1 [Gossypium darwinii] lcl|TYI41212.1 hypothetical protein ES332_A01G004000v1 [Gossypium tomentosum]	--	--
Ghir_A01G000330	1.19898	1.29415	0.897927	1.03536	2.67078	2.90664	0.707305	1.69339	2.54956	2.56858	up	up	not	not	not	Ghir_A01	225193	228854	Biological Process: defense response to oomycetes (GO:0002229);; Biological Process: response to oomycetes (GO:0002239);; Biological Process: response to bacterium (GO:0009617);; Biological Process: response to fungus (GO:0009620);; Biological Process: response to salicylic acid (GO:0009751);; Biological Process: leaf senescence (GO:0010150);; Biological Process: salicylic acid catabolic process …	--|0.0|ghi:107936953|hypothetical protein	--	non-haem dioxygenase in morphine synthesis N-terminal;; 2OG-Fe(II) oxygenase superfamily	Protein DMR6-LIKE OXYGENASE 1 OS=Arabidopsis thaliana OX=3702 GN=DLO1 PE=1 SV=1	PREDICTED: protein DMR6-LIKE OXYGENASE 1-like [Gossypium hirsutum]	--	--
Ghir_A01G000340	0	0	0	0	0.015322	0	0	0	0	0.0445443	--	--	--	--	--	Ghir_A01	230591	231308	Cellular Component: apoplast (GO:0048046);;	--|1e-135|ghi:107936973|hypothetical protein	--	Dirigent-like protein	Dirigent protein 23 OS=Arabidopsis thaliana OX=3702 GN=DIR23 PE=2 SV=1	PREDICTED: dirigent protein 22-like [Gossypium hirsutum] TYI41214.1 hypothetical protein ES332_A01G004200v1 [Gossypium tomentosum]	--	--
Ghir_A01G000360	0.0129983	0.00686667	0.011743	0.0182053	0.00400367	0.0402093	0.0109043	0.0129943	0.0568703	0.0129327	--	--	--	--	--	Ghir_A01	237082	237958	Cellular Component: histone deacetylase complex (GO:0000118);; Molecular Function: transcription corepressor activity (GO:0003714);; Cellular Component: nucleus (GO:0005634);; Biological Process: transcription, DNA-templated (GO:0006351);; Biological Process: regulation of transcription by RNA polymerase II (GO:0006357);; Biological Process: response to cold (GO:0009409);; Biological Process: his…	--|1e-173|gra:105767275|hypothetical protein	General function prediction only	--	WD40 repeat-containing protein HOS15 OS=Arabidopsis thaliana OX=3702 GN=HOS15 PE=2 SV=1	PREDICTED: uncharacterized protein LOC105767275 [Gossypium raimondii]	--	--
Ghir_A01G000370	7.98039	8.46329	8.70965	11.892	52.7307	8.31964	7.31012	8.96324	9.55228	49.7079	not	not	not	not	not	Ghir_A01	241526	245114	Molecular Function: aldose-6-phosphate reductase (NADPH) activity (GO:0047641);;	--|0.0|ghi:107936995|hypothetical protein	General function prediction only	Aldo/keto reductase family	NADP-dependent D-sorbitol-6-phosphate dehydrogenase OS=Malus domestica OX=3750 GN=S6PDH PE=2 SV=1	NADP-dependent D-sorbitol-6-phosphate dehydrogenase-like [Gossypium hirsutum] XP_017638598.1 PREDICTED: NADP-dependent D-sorbitol-6-phosphate dehydrogenase-like [Gossypium arboreum] AFO63538.1 NADPH-dependent mannose-6-phosphate reductase [Gossypium hirsutum] TYI41216.1 hypothetical protein ES332_A01G004400v1 [Gossypium tomentosum] TYJ47620.1 hypothetical protein E1A91_A01G003700v1 [Gossypium mus…	AT2G21250	--
Ghir_A01G000380	0.494813	0.210197	0.202117	0.089545	0.185078	0.529639	0.227548	0.332382	0.135187	0.149697	not	--	--	--	--	Ghir_A01	247754	257511	Molecular Function: transcription factor activity, transcription factor binding (GO:0000989);; Cellular Component: nucleus (GO:0005634);; Biological Process: transcription, DNA-templated (GO:0006351);; Biological Process: regulation of transcription, DNA-templated (GO:0006355);; Molecular Function: zinc ion binding (GO:0008270);; Biological Process: negative regulation of photomorphogenesis (GO:0…	--|1e-160|ghi:107936956|hypothetical protein	--	B-box zinc finger	B-box zinc finger protein 19 OS=Arabidopsis thaliana OX=3702 GN=BBX19 PE=1 SV=1	PREDICTED: B-box zinc finger protein 19-like isoform X2 [Gossypium hirsutum]	--	--
Ghir_A01G000390	0.543129	0.58511	0.582942	1.1583	0.484193	0.558484	0.21018	0.787327	0.624963	0.318341	--	not	not	--	--	Ghir_A01	263528	271922	Cellular Component: autophagosome membrane (GO:0000421);; Cellular Component: late endosome (GO:0005770);; Cellular Component: cytosol (GO:0005829);; Cellular Component: plasma membrane (GO:0005886);; Cellular Component: clathrin-coated vesicle (GO:0030136);;	--|0.0|ghi:107936960|hypothetical protein	--	Variant SH3 domain;; SH3 domain;; Variant SH3 domain	SH3 domain-containing protein 2 OS=Arabidopsis thaliana OX=3702 GN=SH3P2 PE=1 SV=1	PREDICTED: SH3 domain-containing protein 2-like [Gossypium hirsutum]	--	--
Ghir_A01G000400	0.690805	0.693383	0.701752	1.50269	7.36484	0.878566	0.291919	0.801144	0.926083	6.16994	not	not	not	not	not	Ghir_A01	272523	277344	Molecular Function: farnesyl-diphosphate farnesyltransferase activity (GO:0004310);; Cellular Component: endoplasmic reticulum membrane (GO:0005789);; Biological Process: ergosterol biosynthetic process (GO:0006696);; Biological Process: isoprenoid biosynthetic process (GO:0008299);; Cellular Component: integral component of membrane (GO:0016021);; Molecular Function: oxidoreductase activity (GO:…	K00801|0.0|gab:108480508|K00801 FDFT1; farnesyl-diphosphate farnesyltransferase [EC:2.5.1.21]	Lipid transport and metabolism	Squalene/phytoene synthase	Squalene synthase OS=Nicotiana benthamiana OX=4100 PE=2 SV=1	PREDICTED: squalene synthase-like [Gossypium arboreum] TYH29358.1 hypothetical protein ES288_A01G005300v1 [Gossypium darwinii] TYH29359.1 hypothetical protein ES288_A01G005300v1 [Gossypium darwinii] TYJ47627.1 hypothetical protein E1A91_A01G004000v1 [Gossypium mustelinum] TYJ47628.1 hypothetical protein E1A91_A01G004000v1 [Gossypium mustelinum] KAB2094958.1 hypothetical protein ES319_A01G002900v1…	AT4G34640	--
Ghir_A01G000410	0.0195337	0	0	0	0.252624	0	0	0	0	0.063735	--	--	--	--	--	Ghir_A01	282403	284015	Molecular Function: nucleotide binding (GO:0000166);; Molecular Function: RNA binding (GO:0003723);; Biological Process: multicellular organism development (GO:0007275);;	--|1e-158|gra:105787134|hypothetical protein	Cell cycle control, cell division, chromosome partitioning	RNA recognition motif 2;; RNA recognition motif. (a.k.a. RRM, RBD, or RNP domain)	Protein terminal ear1 homolog OS=Oryza sativa subsp. indica OX=39946 GN=PLA2 PE=2 SV=1	hypothetical protein ES288_A01G005400v1 [Gossypium darwinii] lcl|KAB2094960.1 hypothetical protein ES319_A01G003000v1 [Gossypium barbadense]	--	--
Ghir_A01G000420	0.282287	0.237728	0.159935	1.51584	5.02268	0.241513	0.157394	0.258345	0.712343	5.27111	not	not	not	--	not	Ghir_A01	296770	305817	Molecular Function: microtubule motor activity (GO:0003777);; Molecular Function: ATP binding (GO:0005524);; Cellular Component: mitochondrion (GO:0005739);; Cellular Component: kinesin complex (GO:0005871);; Cellular Component: microtubule (GO:0005874);; Biological Process: microtubule-based movement (GO:0007018);; Molecular Function: zinc ion binding (GO:0008270);; Molecular Function: ATPase ac…	K11498|0.0|ghi:107936985|K11498 CENPE; centromeric protein E	Cytoskeleton	Kinesin motor domain;; Microtubule binding	Kinesin-like protein KIN-7D, mitochondrial OS=Arabidopsis thaliana OX=3702 GN=KIN7D PE=2 SV=1	PREDICTED: kinesin-related protein 11-like isoform X2 [Gossypium hirsutum]	--	--
Ghir_A01G000430	0.0216967	0.691231	1.69083	1.51198	2.5016	0.0195323	0.011759	0.153146	0.561371	1.92605	--	down	not	--	not	Ghir_A01	313866	316745	Molecular Function: transcription factor activity, transcription factor binding (GO:0000989);; Molecular Function: DNA-binding transcription factor activity (GO:0003700);; Cellular Component: nucleus (GO:0005634);; Biological Process: transcription, DNA-templated (GO:0006351);; Biological Process: regulation of transcription, DNA-templated (GO:0006355);; Molecular Function: zinc ion binding (GO:0…	--|1e-155|ghi:107936962|hypothetical protein	--	B-box zinc finger	B-box zinc finger protein 20 OS=Arabidopsis thaliana OX=3702 GN=BBX20 PE=1 SV=1	PREDICTED: B-box zinc finger protein 20-like [Gossypium hirsutum] TYI41227.1 hypothetical protein ES332_A01G005100v1 [Gossypium tomentosum] TYJ47634.1 hypothetical protein E1A91_A01G004300v1 [Gossypium mustelinum]	--	--
Ghir_A01G000440	0.00580167	0	0.037129	0.0649527	0.653285	0	0.00592567	0.0187317	0	0.759261	--	--	--	--	not	Ghir_A01	321600	329135	Cellular Component: vacuolar proton-transporting V-type ATPase, V0 domain (GO:0000220);; Cellular Component: plant-type vacuole (GO:0000325);; Cellular Component: vacuole (GO:0005773);; Cellular Component: vacuolar membrane (GO:0005774);; Cellular Component: Golgi apparatus (GO:0005794);; Cellular Component: plasma membrane (GO:0005886);; Biological Process: vacuolar acidification (GO:0007035);; …	K02154|0.0|gab:108482037|K02154 ATPeV0A; V-type H+-transporting ATPase subunit a	Energy production and conversion	V-type ATPase 116kDa subunit family	V-type proton ATPase subunit a3 OS=Arabidopsis thaliana OX=3702 GN=VHA-a3 PE=1 SV=1	hypothetical protein E1A91_A01G004400v1 [Gossypium mustelinum]	--	--
Ghir_A01G000450	1.24996	1.48281	1.94067	1.65565	2.85184	1.22617	1.06436	1.50408	1.89933	2.97747	not	not	not	not	not	Ghir_A01	330583	336474	Cellular Component: nucleus (GO:0005634);; Molecular Function: methyltransferase activity (GO:0008168);; Biological Process: vegetative to reproductive phase transition of meristem (GO:0010228);; Molecular Function: histone binding (GO:0042393);; Cellular Component: Set1C/COMPASS complex (GO:0048188);;	--|0.0|ghi:107936945|hypothetical protein	General function prediction only	WD domain, G-beta repeat;; Anaphase-promoting complex subunit 4 WD40 domain	COMPASS-like H3K4 histone methylase component WDR5A OS=Arabidopsis thaliana OX=3702 GN=WDR5A PE=1 SV=1	hypothetical protein E1A91_A01G004500v1 [Gossypium mustelinum] lcl|TYJ47638.1 hypothetical protein E1A91_A01G004500v1 [Gossypium mustelinum]	AT2G16405	--
Ghir_A01G000460	3.75537	3.57194	4.48578	2.46848	1.45628	3.24907	4.29345	3.47867	2.72523	1.20868	not	not	not	not	not	Ghir_A01	335427	341324	Cellular Component: chromatin (GO:0000785);; Molecular Function: transcription regulatory region sequence-specific DNA binding (GO:0000976);; Molecular Function: chromatin binding (GO:0003682);; Molecular Function: DNA-binding transcription factor activity (GO:0003700);; Cellular Component: nucleus (GO:0005634);; Cellular Component: chromatin silencing complex (GO:0005677);; Biological Process: c…	--|1e-164|ghi:107936946|hypothetical protein	Transcription	BAH domain;; PHD-finger	Chromatin remodeling protein SHL OS=Arabidopsis thaliana OX=3702 GN=SHL PE=1 SV=1	PREDICTED: chromatin remodeling protein SHL-like [Gossypium hirsutum] XP_017642277.1 PREDICTED: chromatin remodeling protein SHL-like isoform X1 [Gossypium arboreum] KHG13285.1 BAH and coiled-coil domain-containing 1 [Gossypium arboreum] TYI41232.1 hypothetical protein ES332_A01G005400v1 [Gossypium tomentosum] TYJ47640.1 hypothetical protein E1A91_A01G004600v1 [Gossypium mustelinum]	--	--
Ghir_A01G000470	0	0	0.0811887	0	0	0	0	0	0	0	--	--	--	--	--	Ghir_A01	343586	343936	--	--|2e-32|rcu:8284330|hypothetical protein	Transcription	--	--	hypothetical protein ES288_A01G006000v1 [Gossypium darwinii] lcl|TYI41234.1 hypothetical protein ES332_A01G005500v1 [Gossypium tomentosum] lcl|TYJ47642.1 hypothetical protein E1A91_A01G004700v1 [Gossypium mustelinum] lcl|KAB2094979.1 hypothetical protein ES319_A01G003600v1 [Gossypium barbadense]	--	--
Ghir_A01G000480	0.56849	0.824932	0.981159	0.653251	1.90067	0.408546	0.697009	1.12578	1.03485	1.68233	not	not	not	not	not	Ghir_A01	351291	355816	Molecular Function: dihydrofolate reductase activity (GO:0004146);; Molecular Function: thymidylate synthase activity (GO:0004799);; Biological Process: dTMP biosynthetic process (GO:0006231);; Biological Process: glycine biosynthetic process (GO:0006545);; Biological Process: one-carbon metabolic process (GO:0006730);; Biological Process: tetrahydrofolate biosynthetic process (GO:0046654);;	K13998|0.0|ghi:107937003|K13998 DHFR-TS; dihydrofolate reductase / thymidylate synthase [EC:1.5.1.3 2.1.1.45]	Nucleotide transport and metabolism	Thymidylate synthase;; Dihydrofolate reductase	Bifunctional dihydrofolate reductase-thymidylate synthase OS=Glycine max OX=3847 PE=1 SV=1	hypothetical protein ES288_A01G006100v1 [Gossypium darwinii] lcl|TYI41236.1 hypothetical protein ES332_A01G005700v1 [Gossypium tomentosum] lcl|TYJ47644.1 hypothetical protein E1A91_A01G004800v1 [Gossypium mustelinum] lcl|KAB2094982.1 hypothetical protein ES319_A01G003700v1 [Gossypium barbadense]	--	--
Ghir_A01G000490	57.6501	66.1064	71.3045	79.2525	61.8292	52.4062	58.6842	56.6813	68.2225	58.2857	not	not	not	not	not	Ghir_A01	356916	359335	Cellular Component: cytosolic ribosome (GO:0022626);; Cellular Component: cytosolic small ribosomal subunit (GO:0022627);;	K02975|7e-72|gra:105779589|K02975 RP-S25e; small subunit ribosomal protein S25e	Translation, ribosomal structure and biogenesis	S25 ribosomal protein	40S ribosomal protein S25-4 OS=Arabidopsis thaliana OX=3702 GN=RPS25E PE=3 SV=1	PREDICTED: 40S ribosomal protein S25-4-like [Gossypium raimondii] XP_012480345.1 PREDICTED: 40S ribosomal protein S25-4 [Gossypium raimondii] XP_012458858.1 PREDICTED: 40S ribosomal protein S25-4 [Gossypium raimondii] XP_016714434.1 PREDICTED: 40S ribosomal protein S25-4-like [Gossypium hirsutum] XP_016725222.1 PREDICTED: 40S ribosomal protein S25-4-like [Gossypium hirsutum] XP_016731580.1 PREDIC…	AT2G21580	LOC_Os09g39540
Ghir_A01G000500	4.39228	4.44714	3.75761	1.94548	1.6043	2.59859	9.18837	3.26839	3.08253	1.63886	not	not	not	up	not	Ghir_A01	360208	363761	Cellular Component: endoplasmic reticulum (GO:0005783);; Cellular Component: Golgi apparatus (GO:0005794);; Cellular Component: cis-Golgi network (GO:0005801);; Biological Process: retrograde vesicle-mediated transport, Golgi to ER (GO:0006890);; Cellular Component: integral component of membrane (GO:0016021);;	--|1e-146|ghi:107936955|hypothetical protein	Intracellular trafficking, secretion, and vesicular transport	Rer1 family	Protein RER1B OS=Arabidopsis thaliana OX=3702 GN=RER1B PE=1 SV=2	PREDICTED: protein RER1A-like [Gossypium hirsutum] XP_016725229.1 PREDICTED: protein RER1A-like [Gossypium hirsutum] XP_016725230.1 PREDICTED: protein RER1A-like [Gossypium hirsutum] TYH29376.1 hypothetical protein ES288_A01G006300v1 [Gossypium darwinii] TYI41238.1 hypothetical protein ES332_A01G005900v1 [Gossypium tomentosum] TYI41239.1 hypothetical protein ES332_A01G005900v1 [Gossypium tomentos…	AT4G39220	--
Ghir_A01G000510	0.515703	13.0541	4.44936	5.54802	0.936189	0.55428	0.262277	1.56802	3.37727	2.13528	not	not	not	down	not	Ghir_A01	366002	367715	Cellular Component: endoplasmic reticulum membrane (GO:0005789);; Biological Process: fatty acid biosynthetic process (GO:0006633);; Biological Process: response to cold (GO:0009409);; Biological Process: response to light stimulus (GO:0009416);; Cellular Component: integral component of membrane (GO:0016021);; Molecular Function: 3-oxo-arachidoyl-CoA synthase activity (GO:0102336);; Molecular Fu…	K15397|0.0|ghi:107936954|K15397 KCS; 3-ketoacyl-CoA synthase [EC:2.3.1.199]	--	FAE1/Type III polyketide synthase-like protein;; 3-Oxoacyl-[acyl-carrier-protein (ACP)] synthase III C terminal;; Chalcone and stilbene synthases, C-terminal domain	3-ketoacyl-CoA synthase 9 OS=Arabidopsis thaliana OX=3702 GN=KCS9 PE=2 SV=1	PREDICTED: 3-ketoacyl-CoA synthase 9-like [Gossypium hirsutum]	--	--
Ghir_A01G000520	0	0	0	0	0	0	0	0	0	0	--	--	--	--	--	Ghir_A01	397725	398418	Cellular Component: endoplasmic reticulum membrane (GO:0005789);; Biological Process: fatty acid biosynthetic process (GO:0006633);; Biological Process: response to cold (GO:0009409);; Biological Process: response to light stimulus (GO:0009416);; Cellular Component: integral component of membrane (GO:0016021);; Molecular Function: 3-oxo-arachidoyl-CoA synthase activity (GO:0102336);; Molecular Fu…	K15397|1e-106|gra:105773030|K15397 KCS; 3-ketoacyl-CoA synthase [EC:2.3.1.199]	--	FAE1/Type III polyketide synthase-like protein;; Chalcone and stilbene synthases, C-terminal domain	3-ketoacyl-CoA synthase 9 OS=Arabidopsis thaliana OX=3702 GN=KCS9 PE=2 SV=1	hypothetical protein GOBAR_AA33668 [Gossypium barbadense]	--	--
Ghir_A01G000530	0	0.0120623	0.073187	2.03965	1.64644	0	0	0.020493	0.19614	4.24085	--	--	not	--	not	Ghir_A01	405022	406970	Biological Process: fatty acid biosynthetic process (GO:0006633);; Cellular Component: integral component of membrane (GO:0016021);; Molecular Function: 3-oxo-arachidoyl-CoA synthase activity (GO:0102336);; Molecular Function: 3-oxo-cerotoyl-CoA synthase activity (GO:0102337);; Molecular Function: 3-oxo-lignoceronyl-CoA synthase activity (GO:0102338);;	K15397|0.0|gab:108482053|K15397 KCS; 3-ketoacyl-CoA synthase [EC:2.3.1.199]	--	FAE1/Type III polyketide synthase-like protein;; 3-Oxoacyl-[acyl-carrier-protein (ACP)] synthase III C terminal;; Chalcone and stilbene synthases, C-terminal domain	3-ketoacyl-CoA synthase 4 OS=Arabidopsis thaliana OX=3702 GN=KCS4 PE=2 SV=1	hypothetical protein E1A91_A01G005200v1 [Gossypium mustelinum]	--	--
Ghir_A01G000540	0	0	0	0	0	0	0	0	0	0	--	--	--	--	--	Ghir_A01	420060	421423	Molecular Function: DNA binding (GO:0003677);; Molecular Function: DNA-binding transcription factor activity (GO:0003700);; Cellular Component: nucleus (GO:0005634);; Biological Process: transcription, DNA-templated (GO:0006351);; Biological Process: gravitropism (GO:0009630);; Biological Process: embryo development ending in seed dormancy (GO:0009793);; Biological Process: response to red light …	--|5e-55|ghi:107944168|hypothetical protein	Posttranslational modification, protein turnover, chaperones	--	Protein RADIALIS-like 2 OS=Arabidopsis thaliana OX=3702 GN=RL2 PE=2 SV=1	PREDICTED: protein RADIALIS-like 2 [Gossypium hirsutum] TYI41242.1 hypothetical protein ES332_A01G006200v1 [Gossypium tomentosum]	--	--
Ghir_A01G000550	0.0127213	0.0763457	0.038632	0	0.009975	0.064234	0	0.0227103	0.068662	0.0100163	--	--	--	--	--	Ghir_A01	431231	436788	Molecular Function: transmembrane receptor protein serine/threonine kinase activity (GO:0004675);; Molecular Function: ATP binding (GO:0005524);; Cellular Component: plasma membrane (GO:0005886);; Biological Process: protein phosphorylation (GO:0006468);; Biological Process: cell surface receptor signaling pathway (GO:0007166);; Cellular Component: integral component of membrane (GO:0016021);;	K04733|0.0|gab:108481318|K04733 IRAK4; interleukin-1 receptor-associated kinase 4 [EC:2.7.11.1]	Signal transduction mechanisms	Protein tyrosine and serine/threonine kinase;; Protein kinase domain	Putative proline-rich receptor-like protein kinase PERK6 OS=Arabidopsis thaliana OX=3702 GN=PERK6 PE=2 SV=2	hypothetical protein ES332_A01G006300v1 [Gossypium tomentosum] lcl|TYI41244.1 hypothetical protein ES332_A01G006300v1 [Gossypium tomentosum] lcl|TYI41245.1 hypothetical protein ES332_A01G006300v1 [Gossypium tomentosum]	--	LOC_Os01g09860
Ghir_A01G000560	0.0184473	0.100062	0.0817313	0.131299	0.10752	0.315356	0.030838	0.324778	0.0734867	0	--	--	--	--	--	Ghir_A01	436793	437441	Molecular Function: transmembrane receptor protein serine/threonine kinase activity (GO:0004675);; Molecular Function: ATP binding (GO:0005524);; Cellular Component: plasma membrane (GO:0005886);; Biological Process: protein phosphorylation (GO:0006468);; Biological Process: cell surface receptor signaling pathway (GO:0007166);; Cellular Component: integral component of membrane (GO:0016021);;	K04733|1e-105|gab:108481318|K04733 IRAK4; interleukin-1 receptor-associated kinase 4 [EC:2.7.11.1]	Signal transduction mechanisms	--	Proline-rich receptor-like protein kinase PERK2 OS=Arabidopsis thaliana OX=3702 GN=PERK2 PE=2 SV=3	hypothetical protein ES332_A01G006300v1 [Gossypium tomentosum] lcl|TYI41244.1 hypothetical protein ES332_A01G006300v1 [Gossypium tomentosum] lcl|TYI41245.1 hypothetical protein ES332_A01G006300v1 [Gossypium tomentosum]	--	--
Ghir_A01G000580	0	0	0	0	0.0111357	0	0	0	0	0	--	--	--	--	--	Ghir_A01	454482	456926	Cellular Component: endoplasmic reticulum (GO:0005783);; Biological Process: protein folding (GO:0006457);;	K09519|0.0|gab:108481317|K09519 DNAJB13; DnaJ homolog subfamily B member 13	Posttranslational modification, protein turnover, chaperones	DnaJ C terminal domain	DnaJ protein ERDJ3B OS=Oryza sativa subsp. japonica OX=39947 GN=ERDJ3B PE=1 SV=1	hypothetical protein ES288_A01G006900v1 [Gossypium darwinii] lcl|KAB2094995.1 hypothetical protein ES319_A01G004500v1 [Gossypium barbadense]	--	--
Ghir_A01G000590	0.637955	0.909165	1.07043	2.39577	15.18	0.62264	0.421399	0.729343	1.49836	13.3293	not	not	not	not	not	Ghir_A01	457653	462560	Cellular Component: Golgi membrane (GO:0000139);; Cellular Component: endosome (GO:0005768);; Cellular Component: Golgi apparatus (GO:0005794);; Cellular Component: Golgi medial cisterna (GO:0005797);; Cellular Component: cis-Golgi network (GO:0005801);; Cellular Component: trans-Golgi network (GO:0005802);; Cellular Component: endosome membrane (GO:0010008);; Cellular Component: membrane (GO:001…	K17087|0.0|gab:108483393|K17087 TM9SF3; transmembrane 9 superfamily member 3	Intracellular trafficking, secretion, and vesicular transport	Endomembrane protein 70	Transmembrane 9 superfamily member 1 OS=Arabidopsis thaliana OX=3702 GN=TMN1 PE=1 SV=1	PREDICTED: transmembrane 9 superfamily member 1-like [Gossypium arboreum]	AT1G10950	--
Ghir_A01G000600	0	0	0	0	0	0	0	0	0	0	--	--	--	--	--	Ghir_A01	463130	467885	Cellular Component: plasma membrane (GO:0005886);; Biological Process: cellulose microfibril organization (GO:0010215);; Biological Process: cell growth (GO:0016049);; Cellular Component: anchored component of membrane (GO:0031225);;	--|0.0|gab:108481316|hypothetical protein	--	COBRA-like protein	COBRA-like protein 6 OS=Arabidopsis thaliana OX=3702 GN=COBL6 PE=2 SV=2	hypothetical protein ES332_A01G006700v1 [Gossypium tomentosum]	--	--
Ghir_A01G000610	0	0	0	0	0	0.0242837	0.0526767	0	0.0355327	0	--	--	--	--	--	Ghir_A01	471614	471997	--	--|1e-87|gra:105786621|hypothetical protein	--	B3 DNA binding domain	--	hypothetical protein GOBAR_AA33676 [Gossypium barbadense]	--	--
Ghir_A01G000620	9.91117	9.14965	9.72956	10.1909	10.3906	9.91862	7.0963	9.91625	12.3003	10.9002	not	not	not	not	not	Ghir_A01	474760	477460	Molecular Function: DNA binding (GO:0003677);; Cellular Component: nucleoplasm (GO:0005654);; Biological Process: transcription, DNA-templated (GO:0006351);; Biological Process: regulation of transcription, DNA-templated (GO:0006355);; Biological Process: regulation of flower development (GO:0009909);; Biological Process: vernalization response (GO:0010048);; Molecular Function: sequence-specific…	--|0.0|gab:108480095|hypothetical protein	--	B3 DNA binding domain	B3 domain-containing transcription factor VRN1 OS=Arabidopsis thaliana OX=3702 GN=VRN1 PE=1 SV=1	hypothetical protein ES319_A01G005000v1 [Gossypium barbadense]	--	--
Ghir_A01G000630	0.31054	0.241611	0.137301	0	0	0.445875	0	0.464645	0	0	--	--	--	--	--	Ghir_A01	480387	480870	--	--|1e-54|ghi:107944300|hypothetical protein	--	--	--	hypothetical protein ES332_A01G007000v1 [Gossypium tomentosum]	--	--
Ghir_A01G000640	0.545171	0.363541	0.267265	0	0.012389	0.744903	0.0760463	0.343861	0.0294423	0.0937797	--	--	--	--	--	Ghir_A01	482234	483687	--	--|1e-110|tcc:18607868|hypothetical protein	--	--	--	hypothetical protein GOBAR_AA33678 [Gossypium barbadense]	--	--
Ghir_A01G000650	0.672235	0.581563	0.213935	0.105383	0.220604	1.72563	2.67242	1.18519	0.257135	0.899432	not	not	--	up	--	Ghir_A01	491897	494202	Biological Process: defense response to oomycetes (GO:0002229);; Biological Process: response to oomycetes (GO:0002239);; Biological Process: response to bacterium (GO:0009617);; Biological Process: response to fungus (GO:0009620);; Biological Process: response to salicylic acid (GO:0009751);; Biological Process: leaf senescence (GO:0010150);; Biological Process: salicylic acid catabolic process …	--|0.0|ghi:107944299|hypothetical protein	--	non-haem dioxygenase in morphine synthesis N-terminal;; 2OG-Fe(II) oxygenase superfamily	Protein DMR6-LIKE OXYGENASE 1 OS=Arabidopsis thaliana OX=3702 GN=DLO1 PE=1 SV=1	PREDICTED: protein DMR6-LIKE OXYGENASE 1-like [Gossypium hirsutum] PPR87022.1 hypothetical protein GOBAR_AA33679 [Gossypium barbadense] TYH29391.1 hypothetical protein ES288_A01G007600v1 [Gossypium darwinii] TYJ47670.1 hypothetical protein E1A91_A01G006200v1 [Gossypium mustelinum] KAB2095003.1 hypothetical protein ES319_A01G005200v1 [Gossypium barbadense]	--	--
Ghir_A01G000660	0.175868	0.551964	0.551167	0.462222	0.46367	0.25539	0.029515	0.200764	0.362078	0.473562	--	--	--	--	--	Ghir_A01	495368	502366	Biological Process: flavonoid biosynthetic process (GO:0009813);; Molecular Function: metal ion binding (GO:0046872);; Molecular Function: dioxygenase activity (GO:0051213);;	--|0.0|gab:108483378|hypothetical protein	--	non-haem dioxygenase in morphine synthesis N-terminal;; 2OG-Fe(II) oxygenase superfamily	Probable 2-oxoglutarate-dependent dioxygenase ANS OS=Arabidopsis thaliana OX=3702 GN=ANS PE=2 SV=1	PREDICTED: protein DMR6-LIKE OXYGENASE 2-like isoform X1 [Gossypium arboreum]	--	--
Ghir_A01G000670	0.541864	8.39664	5.37419	0.379998	1.54383	0.654584	0.25002	0.509329	0.318858	1.19932	not	down	--	down	not	Ghir_A01	503182	506744	Molecular Function: protein kinase activity (GO:0004672);; Molecular Function: protein serine/threonine kinase activity (GO:0004674);; Molecular Function: ATP binding (GO:0005524);; Cellular Component: nucleus (GO:0005634);; Cellular Component: cytoplasm (GO:0005737);; Cellular Component: cytosol (GO:0005829);; Biological Process: sucrose metabolic process (GO:0005985);; Biological Process: unsat…	K14498|0.0|ghi:107943303|K14498 SNRK2; serine/threonine-protein kinase SRK2 [EC:2.7.11.1]	Signal transduction mechanisms	Protein kinase domain;; Protein tyrosine and serine/threonine kinase	Serine/threonine-protein kinase SRK2E OS=Arabidopsis thaliana OX=3702 GN=SRK2E PE=1 SV=1	PREDICTED: serine/threonine-protein kinase SRK2E-like isoform X1 [Gossypium hirsutum]	AT4G33950	--
Ghir_A01G000690	2.65742	2.82976	2.68918	5.87697	6.68432	1.99724	1.99887	2.27266	4.68392	4.99409	not	not	not	not	not	Ghir_A01	523247	525748	--	--|1e-180|dzi:111296435|hypothetical protein	Function unknown	Armadillo/beta-catenin-like repeat	--	hypothetical protein GOBAR_AA35220 [Gossypium barbadense]	--	--
Ghir_A01G000700	6.4507	5.52653	6.56509	6.80187	5.22084	7.94885	2.42267	5.46038	7.31851	4.24988	not	not	not	down	not	Ghir_A01	527056	528710	--	K15707|2e-88|ghi:107943304|K15707 RNF170; RING finger protein 170 [EC:2.3.2.27]	Posttranslational modification, protein turnover, chaperones	--	--	PREDICTED: E3 ubiquitin-protein ligase RNF170-like, partial [Gossypium hirsutum]	--	--
Ghir_A01G000720	0	0	0	0	0.082552	0	0	0	0	0.0510107	--	--	--	--	--	Ghir_A01	550288	551464	--	--|0.0|gab:108482655|hypothetical protein	--	Protein of unknown function (DUF1645)	--	PREDICTED: uncharacterized protein LOC108482655 [Gossypium arboreum]	--	--
Ghir_A01G000730	7.86391	5.79001	5.85433	6.59513	2.66694	10.5559	6.4188	7.1407	6.1439	2.33607	not	not	not	not	not	Ghir_A01	577670	583498	--	--|0.0|ghi:107934160|hypothetical protein	Function unknown	Eukaryotic protein of unknown function (DUF829)	--	PREDICTED: uncharacterized protein LOC107934160 [Gossypium hirsutum]	--	--
Ghir_A01G000740	0.222232	1.55234	0.277812	0.006808	0.510074	0.817696	2.91196	0.243799	0.165266	0.792171	not	not	--	not	not	Ghir_A01	585303	588296	Molecular Function: DNA binding (GO:0003677);; Cellular Component: nucleus (GO:0005634);; Biological Process: transcription, DNA-templated (GO:0006351);; Biological Process: regulation of transcription, DNA-templated (GO:0006355);;	--|0.0|ghi:107934122|hypothetical protein	--	B3 DNA binding domain	B3 domain-containing protein Os01g0234100 OS=Oryza sativa subsp. japonica OX=39947 GN=Os01g0234100 PE=2 SV=1	hypothetical protein E1A91_A01G007100v1 [Gossypium mustelinum]	--	--
Ghir_A01G000750	0.713572	2.09429	2.53214	4.77399	2.80188	1.78998	3.50052	3.20342	5.46223	4.76878	up	not	not	not	not	Ghir_A01	588245	595509	Cellular Component: cytoplasm (GO:0005737);; Biological Process: terpenoid biosynthetic process (GO:0016114);; Biological Process: terpene metabolic process (GO:0042214);; Molecular Function: (+)-pulegone reductase, (+)-isomenthone as substrate, activity (GO:0052579);; Molecular Function: (+)-pulegone reductase, (-)-menthone as substrate, activity (GO:0052580);; Molecular Function: NADPH binding …	--|0.0|ghi:107934156|hypothetical protein	General function prediction only	short chain dehydrogenase;; Zinc-binding dehydrogenase;; Enoyl-(Acyl carrier protein) reductase;; Zinc-binding dehydrogenase;; Alcohol dehydrogenase GroES-like domain	(+)-pulegone reductase OS=Mentha piperita OX=34256 PE=1 SV=1	PREDICTED: probable quinone oxidoreductase isoform X2 [Gossypium hirsutum]	AT1G49670	--
Ghir_A01G000760	0	0	0.0103863	0	0.013633	0	0.0115253	0	0	0.00656033	--	--	--	--	--	Ghir_A01	601765	613299	Cellular Component: cytoplasm (GO:0005737);; Biological Process: terpenoid biosynthetic process (GO:0016114);; Biological Process: terpene metabolic process (GO:0042214);; Molecular Function: (+)-pulegone reductase, (+)-isomenthone as substrate, activity (GO:0052579);; Molecular Function: (+)-pulegone reductase, (-)-menthone as substrate, activity (GO:0052580);; Molecular Function: NADPH binding …	--|0.0|ghi:107934103|hypothetical protein	General function prediction only	short chain dehydrogenase;; Enoyl-(Acyl carrier protein) reductase;; Zinc-binding dehydrogenase;; Zinc-binding dehydrogenase;; Alcohol dehydrogenase GroES-like domain;; KR domain	(+)-pulegone reductase OS=Mentha piperita OX=34256 PE=1 SV=1	PREDICTED: probable quinone oxidoreductase [Gossypium hirsutum]	--	--
Ghir_A01G000770	0	0	0	0	0	0	0	0	0	0	--	--	--	--	--	Ghir_A01	615638	622120	Molecular Function: protein serine/threonine kinase activity (GO:0004674);; Molecular Function: ATP binding (GO:0005524);; Cellular Component: plasma membrane (GO:0005886);; Cellular Component: integral component of membrane (GO:0016021);;	--|0.0|ghi:107934126|hypothetical protein	General function prediction only	Malectin-like domain;; Leucine Rich repeats (2 copies);; Leucine Rich Repeat	Leucine-rich repeat receptor-like serine/threonine-protein kinase At2g14510 OS=Arabidopsis thaliana OX=3702 GN=At2g14510 PE=2 SV=1	PREDICTED: putative leucine-rich repeat receptor-like serine/threonine-protein kinase At2g14440 [Gossypium hirsutum]	--	--
Ghir_A01G000780	5.87481	7.03008	8.83421	9.79449	9.13824	7.13495	5.15371	6.02948	8.77345	11.8263	not	not	not	not	not	Ghir_A01	629687	632325	--	K15901|1e-116|ghi:107934109|K15901 CGI121; EKC/KEOPS complex subunit CGI121/TPRKB	Function unknown	Kinase binding protein CGI-121	--	PREDICTED: EKC/KEOPS complex subunit Tprkb-like [Gossypium hirsutum] TYI41274.1 hypothetical protein ES332_A01G008600v1 [Gossypium tomentosum] TYJ47689.1 hypothetical protein E1A91_A01G007500v1 [Gossypium mustelinum] KAA3468059.1 EKC/KEOPS complex subunit Tprkb-like [Gossypium australe]	--	--
Ghir_A01G000790	20.5482	83.1896	113.659	30.1313	9.47673	19.2934	29.2235	64.3384	28.2983	8.03667	not	not	not	down	not	Ghir_A01	634338	637523	--	--|0.0|gab:108483385|hypothetical protein	Intracellular trafficking, secretion, and vesicular transport	VID27 C-terminal WD40-like domain	Protein CYPRO4 OS=Cynara cardunculus OX=4265 GN=CYPRO4 PE=2 SV=1	hypothetical protein ES332_A01G008700v1 [Gossypium tomentosum] lcl|TYJ47690.1 hypothetical protein E1A91_A01G007600v1 [Gossypium mustelinum]	--	--
Ghir_A01G000800	0	0	0	0	0	0	0	0	0	0.0203817	--	--	--	--	--	Ghir_A01	640326	640964	Cellular Component: Golgi apparatus (GO:0005794);; Biological Process: protein glycosylation (GO:0006486);; Biological Process: protein N-linked glycosylation (GO:0006487);; Molecular Function: fucosyltransferase activity (GO:0008417);; Cellular Component: integral component of membrane (GO:0016021);; Molecular Function: glycoprotein 3-alpha-L-fucosyltransferase activity (GO:0018392);; Cellular C…	K00753|1e-107|gab:108482200|K00753 E2.4.1.214; glycoprotein 3-alpha-L-fucosyltransferase [EC:2.4.1.214]	--	Glycosyltransferase family 10 (fucosyltransferase) C-term	Glycoprotein 3-alpha-L-fucosyltransferase A OS=Arabidopsis thaliana OX=3702 GN=FUT11 PE=1 SV=1	hypothetical protein ES288_A01G009300v1 [Gossypium darwinii]	--	--
Ghir_A01G000810	5.44499	4.56853	2.67088	1.49602	0.161957	4.94206	8.33241	5.5654	3.25366	0.0293853	not	up	not	up	--	Ghir_A01	648248	651812	--	--|1e-154|ghi:107934117|hypothetical protein	--	--	--	PREDICTED: uncharacterized protein LOC107934117 isoform X1 [Gossypium hirsutum] TYI41279.1 hypothetical protein ES332_A01G008900v1 [Gossypium tomentosum] TYJ47695.1 hypothetical protein E1A91_A01G007800v1 [Gossypium mustelinum] KAB2095028.1 hypothetical protein ES319_A01G006900v1 [Gossypium barbadense]	--	--
Ghir_A01G000820	2.56658	3.6554	3.8274	6.04305	8.66955	3.32008	2.12939	4.42665	6.61299	9.64595	not	not	not	not	not	Ghir_A01	655135	655869	Molecular Function: structural constituent of ribosome (GO:0003735);; Cellular Component: ribosome (GO:0005840);; Biological Process: translation (GO:0006412);;	K02960|1e-101|gra:105773270|K02960 RP-S16e; small subunit ribosomal protein S16e	Translation, ribosomal structure and biogenesis	Ribosomal protein S9/S16	40S ribosomal protein S16 OS=Gossypium hirsutum OX=3635 GN=RPS16 PE=2 SV=1	PREDICTED: 40S ribosomal protein S16-like [Gossypium raimondii] XP_016715546.1 PREDICTED: 40S ribosomal protein S16-like [Gossypium hirsutum] XP_016721944.1 PREDICTED: 40S ribosomal protein S16-like [Gossypium hirsutum] XP_017639322.1 PREDICTED: 40S ribosomal protein S16-like [Gossypium arboreum] KJB12247.1 hypothetical protein B456_002G008400 [Gossypium raimondii] PPD69987.1 hypothetical protein…	--	--
Ghir_A01G000830	0	0	0	0	0	0	0	0	0	0	--	--	--	--	--	Ghir_A01	658511	660933	Molecular Function: DNA binding (GO:0003677);; Molecular Function: DNA-binding transcription factor activity (GO:0003700);; Cellular Component: nucleus (GO:0005634);; Biological Process: transcription, DNA-templated (GO:0006351);; Biological Process: multidimensional cell growth (GO:0009825);; Biological Process: fruit ripening (GO:0009835);; Biological Process: flower development (GO:0009908);; …	--|1e-150|gra:105786622|hypothetical protein	--	No apical meristem (NAM) protein	NAC transcription factor 29 OS=Arabidopsis thaliana OX=3702 GN=NAC029 PE=2 SV=1	hypothetical protein E1A91_A01G008000v1 [Gossypium mustelinum]	--	--
Ghir_A01G000840	0	0	0	0	0	0	0	0	0	0	--	--	--	--	--	Ghir_A01	661052	661518	--	--|1e-84|gra:105786622|hypothetical protein	--	--	--	hypothetical protein GOBAR_AA32406 [Gossypium barbadense]	--	--
Ghir_A01G000850	0	0	0	0	5.31355	0	0	0.027288	0	12.8461	--	--	--	--	up	Ghir_A01	663220	665133	Cellular Component: extracellular region (GO:0005576);;	--|0.0|ghi:107934164|hypothetical protein	--	Leucine rich repeat;; Leucine Rich repeats (2 copies);; Leucine Rich Repeat	Uncharacterized protein At4g06744 OS=Arabidopsis thaliana OX=3702 GN=At4g06744 PE=2 SV=1	PREDICTED: uncharacterized protein At4g06744-like [Gossypium hirsutum] TYJ47700.1 hypothetical protein E1A91_A01G008100v1 [Gossypium mustelinum]	--	--
Ghir_A01G000860	2.53881	3.50759	4.02501	4.27305	2.97196	1.62619	2.8111	2.43838	4.04575	2.81615	not	not	not	not	not	Ghir_A01	674451	675146	Molecular Function: protein tyrosine phosphatase activity (GO:0004725);; Cellular Component: cytosol (GO:0005829);; Biological Process: response to osmotic stress (GO:0006970);; Molecular Function: protein tyrosine/serine/threonine phosphatase activity (GO:0008138);; Biological Process: response to salt stress (GO:0009651);; Molecular Function: phosphatidylinositol-3,4,5-trisphosphate 3-phosphata…	K01110|1e-114|gab:108483687|K01110 PTEN; phosphatidylinositol-3,4,5-trisphosphate 3-phosphatase and dual-specificity protein phosphatase PTEN [EC:3.1.3.16 3.1.3.48 3.1.3.67]	--	--	Phosphatidylinositol 3,4,5-trisphosphate 3-phosphatase and protein-tyrosine-phosphatase PTEN2A OS=Arabidopsis thaliana OX=3702 GN=PTEN2A PE=1 SV=1	hypothetical protein ES332_A01G009300v1 [Gossypium tomentosum]	--	--
Ghir_A01G000870	3.83853	2.80477	3.74992	4.32557	4.43647	3.02099	4.6769	2.32924	4.67298	2.89157	not	not	not	not	not	Ghir_A01	678537	679301	Molecular Function: protein tyrosine phosphatase activity (GO:0004725);; Cellular Component: cytosol (GO:0005829);; Biological Process: response to osmotic stress (GO:0006970);; Molecular Function: protein tyrosine/serine/threonine phosphatase activity (GO:0008138);; Biological Process: response to salt stress (GO:0009651);; Molecular Function: phosphatidylinositol-3,4,5-trisphosphate 3-phosphata…	K01110|5e-81|gab:108483687|K01110 PTEN; phosphatidylinositol-3,4,5-trisphosphate 3-phosphatase and dual-specificity protein phosphatase PTEN [EC:3.1.3.16 3.1.3.48 3.1.3.67]	--	--	Phosphatidylinositol 3,4,5-trisphosphate 3-phosphatase and protein-tyrosine-phosphatase PTEN2A OS=Arabidopsis thaliana OX=3702 GN=PTEN2A PE=1 SV=1	hypothetical protein GOBAR_AA32404 [Gossypium barbadense]	--	--
Ghir_A01G000880	5.56214	6.54512	6.8968	4.54116	5.74282	5.39747	9.06646	5.23354	5.25265	7.95904	not	not	not	not	not	Ghir_A01	681180	684763	Cellular Component: extracellular region (GO:0005576);; Cellular Component: primary cell wall (GO:0009530);; Biological Process: cell wall organization (GO:0071555);;	--|0.0|ghi:107934146|hypothetical protein	General function prediction only	C2 domain	Extensin OS=Nicotiana tabacum OX=4097 GN=HRGPNT3 PE=2 SV=1	PREDICTED: neural Wiskott-Aldrich syndrome protein-like [Gossypium hirsutum] TYH29418.1 hypothetical protein ES288_A01G009900v1 [Gossypium darwinii] TYI41286.1 hypothetical protein ES332_A01G009400v1 [Gossypium tomentosum] KAB2095034.1 hypothetical protein ES319_A01G007400v1 [Gossypium barbadense]	--	--
Ghir_A01G000900	0.0166703	0.094089	0.190313	0.485937	1.50613	0.022152	0.0283763	0.017632	0.237818	1.3224	--	--	not	--	not	Ghir_A01	699050	701230	Molecular Function: nucleotide binding (GO:0000166);; Biological Process: DNA repair (GO:0006281);; Cellular Component: chloroplast (GO:0009507);;	--|0.0|ghi:107934163|hypothetical protein	General function prediction only	Leucine rich repeat;; Leucine Rich repeats (2 copies);; Leucine Rich Repeat;; Leucine Rich repeat	DNA damage-repair/toleration protein DRT100 OS=Arabidopsis thaliana OX=3702 GN=DRT100 PE=2 SV=2	PREDICTED: LRR receptor-like serine/threonine-protein kinase EFR [Gossypium hirsutum]	--	--
Ghir_A01G000910	0.512946	0.495498	0.696001	1.29479	4.58014	0.649806	0.213742	0.853172	1.22594	5.6363	not	not	not	not	not	Ghir_A01	701436	705804	Molecular Function: hydrolase activity (GO:0016787);;	--|0.0|ghi:107934153|hypothetical protein	--	Carbohydrate esterase, sialic acid-specific acetylesterase	Probable carbohydrate esterase At4g34215 OS=Arabidopsis thaliana OX=3702 GN=At4g34215 PE=1 SV=2	PREDICTED: probable carbohydrate esterase At4g34215 [Gossypium hirsutum]	--	--
Ghir_A01G000920	0	0	0	0.0421387	0.084442	0	0	0	0.008123	0.0801007	--	--	--	--	--	Ghir_A01	707914	709457	--	K09422|1e-176|ghi:107934118|K09422 MYBP; transcription factor MYB, plant	Transcription	Myb-like DNA-binding domain;; Myb-like DNA-binding domain	Transcription factor MYB73 OS=Arabidopsis thaliana OX=3702 GN=MYB73 PE=1 SV=1	PREDICTED: transcription factor MYB44-like [Gossypium hirsutum] TYH29426.1 hypothetical protein ES288_A01G010400v1 [Gossypium darwinii] TYI41298.1 hypothetical protein ES332_A01G009900v1 [Gossypium tomentosum] KAB2095042.1 hypothetical protein ES319_A01G007900v1 [Gossypium barbadense]	--	--
Ghir_A01G000930	19.3141	20.8463	24.0661	15.6837	3.26738	16.8048	22.7667	16.7926	19.6161	3.47358	not	not	not	not	not	Ghir_A01	717596	721136	Biological Process: pseudouridine synthesis (GO:0001522);; Molecular Function: RNA binding (GO:0003723);; Cellular Component: mitochondrion (GO:0005739);; Molecular Function: pseudouridine synthase activity (GO:0009982);;	--|0.0|ghi:107934157|hypothetical protein	RNA processing and modification	RNA pseudouridylate synthase	RNA pseudouridine synthase 4, mitochondrial OS=Arabidopsis thaliana OX=3702 GN=At3g19440 PE=2 SV=1	PREDICTED: RNA pseudouridine synthase 4, mitochondrial-like [Gossypium hirsutum] TYJ47712.1 hypothetical protein E1A91_A01G009000v1 [Gossypium mustelinum] KAB2095044.1 hypothetical protein ES319_A01G008100v1 [Gossypium barbadense]	--	--
Ghir_A01G000940	0	0	0	0.039241	0.0803877	0	0.023778	0	0	0.144331	--	--	--	--	--	Ghir_A01	745519	746604	Molecular Function: metallopeptidase activity (GO:0008237);; Molecular Function: metal ion binding (GO:0046872);;	--|0.0|gab:108482448|hypothetical protein	--	Peptidase of plants and bacteria	Basic secretory protease (Fragments) OS=Boswellia serrata OX=613112 PE=1 SV=1	hypothetical protein ES288_A01G010700v1 [Gossypium darwinii] lcl|TYJ47713.1 hypothetical protein E1A91_A01G009100v1 [Gossypium mustelinum]	--	--
Ghir_A01G000950	10.5375	8.86981	9.10646	10.4299	9.71894	10.365	5.03306	9.6907	9.33006	9.24836	not	not	not	not	not	Ghir_A01	748545	754456	--	--|0.0|ghi:107934162|hypothetical protein	--	Protein of unknown function (DUF760)	--	PREDICTED: uncharacterized protein LOC107934162 isoform X1 [Gossypium hirsutum] TYH29430.1 hypothetical protein ES288_A01G010800v1 [Gossypium darwinii]	--	--
Ghir_A01G000970	1.46244	2.60246	2.62117	2.14017	1.40871	2.11548	1.30953	2.85828	2.87142	1.36981	not	not	not	down	not	Ghir_A01	759224	763315	Molecular Function: procollagen-proline 4-dioxygenase activity (GO:0004656);; Molecular Function: iron ion binding (GO:0005506);; Cellular Component: endoplasmic reticulum membrane (GO:0005789);; Cellular Component: Golgi apparatus (GO:0005794);; Cellular Component: integral component of membrane (GO:0016021);; Molecular Function: L-ascorbic acid binding (GO:0031418);;	K00472|0.0|ghi:107934108|K00472 P4HA; prolyl 4-hydroxylase [EC:1.14.11.2]	Amino acid transport and metabolism	2OG-Fe(II) oxygenase superfamily;; 2OG-Fe(II) oxygenase superfamily	Probable prolyl 4-hydroxylase 9 OS=Arabidopsis thaliana OX=3702 GN=P4H9 PE=2 SV=1	PREDICTED: probable prolyl 4-hydroxylase 9 [Gossypium hirsutum]	--	--
Ghir_A01G000980	7.1593	7.40276	8.95052	7.52959	4.57047	6.22397	6.26591	7.25747	8.55322	4.51486	not	not	not	not	not	Ghir_A01	763583	765549	--	--|0.0|ghi:107934161|hypothetical protein	--	Transcriptional regulator of RNA polII, SAGA, subunit	--	PREDICTED: uncharacterized protein LOC107934161 [Gossypium hirsutum] XP_016722013.1 PREDICTED: uncharacterized protein LOC107934161 [Gossypium hirsutum] XP_016722014.1 PREDICTED: uncharacterized protein LOC107934161 [Gossypium hirsutum]	--	--
Ghir_A01G000990	25.3647	24.3669	24.7344	31.1792	35.1177	27.5692	32.6095	26.071	32.8247	32.1108	not	not	not	not	not	Ghir_A01	767724	769366	Molecular Function: structural constituent of ribosome (GO:0003735);; Biological Process: translation (GO:0006412);; Molecular Function: zinc ion binding (GO:0008270);; Cellular Component: cytosolic small ribosomal subunit (GO:0022627);;	K02980|6e-40|ghi:107934141|K02980 RP-S29e; small subunit ribosomal protein S29e	Translation, ribosomal structure and biogenesis	Ribosomal protein S14p/S29e	40S ribosomal protein S29 OS=Arabidopsis thaliana OX=3702 GN=RPS29A PE=3 SV=2	PREDICTED: 40S ribosomal protein S29-like [Gossypium hirsutum] XP_016727077.1 PREDICTED: 40S ribosomal protein S29-like [Gossypium hirsutum] XP_017636515.1 PREDICTED: 40S ribosomal protein S29-like [Gossypium arboreum] XP_017639632.1 PREDICTED: 40S ribosomal protein S29-like [Gossypium arboreum] TYH29437.1 hypothetical protein ES288_A01G011200v1 [Gossypium darwinii] TYI41309.1 hypothetical protei…	AT4G33865	--
Ghir_A01G001000	8.41824	9.09657	8.61333	5.33636	5.75362	8.5492	17.1261	10.471	8.0507	5.37876	not	not	not	up	not	Ghir_A01	770929	776617	--	--|0.0|ghi:107934140|hypothetical protein	Posttranslational modification, protein turnover, chaperones	--	--	PREDICTED: zinc finger protein-like 1 [Gossypium hirsutum] XP_016721988.1 PREDICTED: zinc finger protein-like 1 [Gossypium hirsutum] TYH29438.1 hypothetical protein ES288_A01G011300v1 [Gossypium darwinii] TYI41310.1 hypothetical protein ES332_A01G010800v1 [Gossypium tomentosum] TYJ47722.1 hypothetical protein E1A91_A01G009700v1 [Gossypium mustelinum] TYJ47723.1 hypothetical protein E1A91_A01G0097…	--	--
Ghir_A01G001010	12.721	13.7305	12.1937	16.3459	13.9938	14.5963	13.6925	13.4503	14.5444	13.127	not	not	not	not	not	Ghir_A01	777180	783386	Cellular Component: Golgi membrane (GO:0000139);; Molecular Function: calcium ion binding (GO:0005509);; Cellular Component: endosome (GO:0005768);; Cellular Component: Golgi apparatus (GO:0005794);; Cellular Component: trans-Golgi network (GO:0005802);; Biological Process: protein targeting to vacuole (GO:0006623);; Cellular Component: membrane (GO:0016020);; Cellular Component: integral compone…	--|0.0|ghi:107934139|hypothetical protein	--	PA domain;; Complement Clr-like EGF-like	Vacuolar-sorting receptor 3 OS=Arabidopsis thaliana OX=3702 GN=VSR3 PE=2 SV=1	PREDICTED: vacuolar-sorting receptor 3 isoform X1 [Gossypium hirsutum] XP_016721983.1 PREDICTED: vacuolar-sorting receptor 3 isoform X1 [Gossypium hirsutum]	AT2G30290	LOC_Os07g48229
Ghir_A01G001020	4.02603	3.83109	4.51404	4.61097	3.61653	3.64414	3.21729	3.66349	5.46358	4.11549	not	not	not	not	not	Ghir_A01	784660	790175	Molecular Function: 3'-5'-exoribonuclease activity (GO:0000175);; Cellular Component: exosome (RNase complex) (GO:0000178);; Molecular Function: RNA binding (GO:0003723);; Cellular Component: nucleus (GO:0005634);; Cellular Component: cytoplasm (GO:0005737);; Biological Process: RNA processing (GO:0006396);;	K12586|0.0|ghi:107934100|K12586 RRP43; exosome complex component RRP43	Translation, ribosomal structure and biogenesis	3' exoribonuclease family, domain 1;; 3' exoribonuclease family, domain 2	Exosome complex component RRP45A OS=Arabidopsis thaliana OX=3702 GN=RRP45A PE=2 SV=1	PREDICTED: exosome complex component RRP43-like [Gossypium hirsutum] TYH29440.1 hypothetical protein ES288_A01G011500v1 [Gossypium darwinii] KAB2095058.1 hypothetical protein ES319_A01G009000v1 [Gossypium barbadense]	--	--
Ghir_A01G001030	0	0.00690933	0	0	0.0451673	0.0297493	0.0349993	0.037064	0.008824	0.005253	--	--	--	--	--	Ghir_A01	792375	794711	Cellular Component: endoplasmic reticulum (GO:0005783);; Cellular Component: endoplasmic reticulum membrane (GO:0005789);; Molecular Function: protein transporter activity (GO:0008565);; Cellular Component: plasmodesmatal endoplasmic reticulum (GO:0009511);; Biological Process: flower development (GO:0009908);; Biological Process: positive regulation of flower development (GO:0009911);; Biologica…	--|0.0|ghi:107934099|hypothetical protein	--	C2 domain;; Plant phosphoribosyltransferase C-terminal	FT-interacting protein 1 OS=Arabidopsis thaliana OX=3702 GN=FTIP1 PE=1 SV=1	PREDICTED: protein QUIRKY-like [Gossypium hirsutum]	--	--
Ghir_A01G001040	0	0	0	0.000652	0	0	0	0	0	0	--	--	--	--	--	Ghir_A01	803967	804920	--	--|1e-167|ghi:107934098|hypothetical protein	--	--	--	PREDICTED: uncharacterized protein LOC107934098 isoform X1 [Gossypium hirsutum] XP_016721938.1 PREDICTED: uncharacterized protein LOC107934098 isoform X2 [Gossypium hirsutum]	--	--
Ghir_A01G001050	3.74657	2.1408	1.15975	0.856323	1.29698	5.54496	2.90597	3.48415	1.26162	0.446458	not	not	not	not	not	Ghir_A01	856300	859730	Molecular Function: metallopeptidase activity (GO:0008237);; Biological Process: response to heat (GO:0009408);; Biological Process: response to high light intensity (GO:0009644);; Cellular Component: integral component of membrane (GO:0016021);; Cellular Component: chloroplast membrane (GO:0031969);; Biological Process: response to hydrogen peroxide (GO:0042542);;	--|0.0|ghi:107928973|hypothetical protein	--	--	Probable zinc metallopeptidase EGY3, chloroplastic OS=Arabidopsis thaliana OX=3702 GN=EGY3 PE=1 SV=1	PREDICTED: probable zinc metallopeptidase EGY3, chloroplastic [Gossypium hirsutum]	--	--
Ghir_A01G001060	0.196877	0.0643503	0.0618877	0	0.0523703	0.104195	0.1898	0.108333	0	0.0633913	--	--	--	--	--	Ghir_A01	861467	862664	Cellular Component: cell wall (GO:0005618);; Cellular Component: cytoplasm (GO:0005737);; Biological Process: metal ion transport (GO:0030001);; Molecular Function: transition metal ion binding (GO:0046914);; Biological Process: cellular transition metal ion homeostasis (GO:0046916);;	--|0.0|gra:105787138|hypothetical protein	Inorganic ion transport and metabolism	--	Heavy metal-associated isoprenylated plant protein 32 OS=Arabidopsis thaliana OX=3702 GN=HIPP32 PE=2 SV=1	hypothetical protein ES288_D01G011700v1 [Gossypium darwinii]	--	--
Ghir_A01G001070	8.22225	8.50103	9.88535	10.1038	6.63714	7.55553	10.4405	9.51839	10.6655	6.54424	not	not	not	not	not	Ghir_A01	863481	883749	Molecular Function: transcription regulatory region DNA binding (GO:0000975);; Molecular Function: protein kinase activity (GO:0004672);; Molecular Function: protein serine/threonine kinase activity (GO:0004674);; Molecular Function: ATP binding (GO:0005524);; Cellular Component: nucleus (GO:0005634);; Cellular Component: cytoplasm (GO:0005737);; Cellular Component: polysome (GO:0005844);; Biolog…	K07203|0.0|gab:108483008|K07203 MTOR; serine/threonine-protein kinase mTOR [EC:2.7.11.1]	Replication, recombination and repair	FAT domain;; Phosphatidylinositol 3- and 4-kinase;; Domain of unknown function (DUF3385);; FKBP12-rapamycin binding domain;; FATC domain;; HEAT repeats;; non-SMC mitotic condensation complex subunit 1;; HEAT-like repeat;; HEAT repeat	Serine/threonine-protein kinase TOR OS=Arabidopsis thaliana OX=3702 GN=TOR PE=1 SV=1	hypothetical protein ES332_A01G012500v1 [Gossypium tomentosum]	--	--
Ghir_A01G001090	0	0	0	0.0276417	0.493312	0	0	0	0	1.0361	--	--	--	--	not	Ghir_A01	897643	900891	Molecular Function: carbohydrate:proton symporter activity (GO:0005351);; Molecular Function: galactose transmembrane transporter activity (GO:0005354);; Molecular Function: glucose transmembrane transporter activity (GO:0005355);; Molecular Function: myo-inositol transmembrane transporter activity (GO:0005365);; Cellular Component: plasma membrane (GO:0005886);; Biological Process: lateral root …	--|0.0|ghi:107934115|hypothetical protein	General function prediction only	Sugar (and other) transporter;; Major Facilitator Superfamily	Polyol transporter 5 OS=Arabidopsis thaliana OX=3702 GN=PLT5 PE=1 SV=2	PREDICTED: polyol transporter 5-like isoform X2 [Gossypium hirsutum]	--	--
Ghir_A01G001100	0.00455567	0.0147857	0.0200663	0.029383	1.26094	0.016146	0.0896847	0.0251223	0.029273	1.38638	--	--	--	--	not	Ghir_A01	907387	909417	Molecular Function: carbohydrate:proton symporter activity (GO:0005351);; Molecular Function: galactose transmembrane transporter activity (GO:0005354);; Molecular Function: glucose transmembrane transporter activity (GO:0005355);; Molecular Function: myo-inositol transmembrane transporter activity (GO:0005365);; Cellular Component: plasma membrane (GO:0005886);; Biological Process: lateral root …	--|1e-171|gab:108481015|hypothetical protein	General function prediction only	Sugar (and other) transporter;; Major Facilitator Superfamily	Polyol transporter 5 OS=Arabidopsis thaliana OX=3702 GN=PLT5 PE=1 SV=2	hypothetical protein ES332_A01G012800v1 [Gossypium tomentosum]	--	--
Ghir_A01G001110	1.42463	3.55589	6.49402	3.27514	5.81444	4.42598	3.72745	4.33915	5.495	11.4631	not	not	not	not	not	Ghir_A01	909906	912966	Molecular Function: carbohydrate:proton symporter activity (GO:0005351);; Molecular Function: galactose transmembrane transporter activity (GO:0005354);; Molecular Function: glucose transmembrane transporter activity (GO:0005355);; Molecular Function: myo-inositol transmembrane transporter activity (GO:0005365);; Cellular Component: plasma membrane (GO:0005886);; Biological Process: lateral root …	--|0.0|ghi:107934106|hypothetical protein	General function prediction only	Sugar (and other) transporter;; Major Facilitator Superfamily;; Sugar-tranasporters, 12 TM	Polyol transporter 5 OS=Arabidopsis thaliana OX=3702 GN=PLT5 PE=1 SV=2	PREDICTED: polyol transporter 5-like [Gossypium hirsutum]	--	--
Ghir_A01G001120	11.9446	12.5002	14.4476	18.6583	25.4853	10.838	16.08	16.2172	17.7349	28.2339	not	not	not	not	not	Ghir_A01	916990	920837	Cellular Component: nucleus (GO:0005634);; Biological Process: transcription, DNA-templated (GO:0006351);; Biological Process: regulation of transcription, DNA-templated (GO:0006355);; Biological Process: DNA mediated transformation (GO:0009294);;	--|0.0|ghi:107934142|hypothetical protein	Transcription	Bromodomain extra-terminal - transcription regulation;; Bromodomain	Transcription factor GTE7 OS=Arabidopsis thaliana OX=3702 GN=GTE7 PE=2 SV=1	PREDICTED: transcription factor GTE7-like [Gossypium hirsutum]	--	--
Ghir_A01G001130	1.82804	1.91016	2.76553	3.59307	4.79147	1.9262	0.959748	1.71108	3.5422	4.76009	not	not	not	not	not	Ghir_A01	921708	927223	--	K05293|0.0|ghi:107934159|K05293 PIGU; GPI-anchor transamidase subunit U	General function prediction only	GPI transamidase subunit PIG-U	--	hypothetical protein ES288_A01G013400v1 [Gossypium darwinii] lcl|TYI41335.1 hypothetical protein ES332_A01G013100v1 [Gossypium tomentosum] lcl|KAB2095080.1 hypothetical protein ES319_A01G010600v1 [Gossypium barbadense]	--	--
Ghir_A01G001140	0.678875	0.813801	1.14736	1.70575	1.19771	0.583387	0.357652	0.927803	1.3278	0.842362	not	not	not	not	not	Ghir_A01	928343	932474	--	--|0.0|ghi:107934147|hypothetical protein	Posttranslational modification, protein turnover, chaperones	DnaJ domain	--	PREDICTED: uncharacterized protein LOC107934147 [Gossypium hirsutum]	--	--
Ghir_A01G001150	3.88754	4.37813	4.42292	3.39168	2.23109	3.63769	3.83786	4.50236	3.99604	2.33143	not	not	not	not	not	Ghir_A01	929504	937269	--	K11667|3e-87|ghi:107934148|K11667 INO80C; INO80 complex subunit C	Function unknown	YL1 nuclear protein C-terminal domain	--	PREDICTED: INO80 complex subunit C-like [Gossypium hirsutum] XP_017641657.1 PREDICTED: INO80 complex subunit C [Gossypium arboreum] KHG12827.1 INO80 complex subunit C [Gossypium arboreum] PPS19133.1 hypothetical protein GOBAR_AA01443 [Gossypium barbadense] TYH29464.1 hypothetical protein ES288_A01G013700v1 [Gossypium darwinii] TYJ47748.1 hypothetical protein E1A91_A01G011800v1 [Gossypium mustelin…	--	--
Ghir_A01G001180	2.04505	2.61095	2.66881	2.8391	2.85567	2.3955	0.987933	3.0529	2.5916	2.67374	not	not	not	down	not	Ghir_A01	942062	945622	Cellular Component: integral component of membrane (GO:0016021);;	--|0.0|ghi:107934135|hypothetical protein	Posttranslational modification, protein turnover, chaperones	DnaJ domain	Chaperone protein dnaJ 49 OS=Arabidopsis thaliana OX=3702 GN=ATJ49 PE=2 SV=2	PREDICTED: uncharacterized protein LOC107934135 [Gossypium hirsutum]	--	--
Ghir_A01G001190	7.97424	9.06607	9.01845	8.70385	37.1205	2.20242	1.24231	3.43711	1.19676	10.6578	not	not	not	down	not	Ghir_A01	946892	949717	--	K06630|0.0|ghi:107934138|K06630 YWHAE; 14-3-3 protein epsilon	Posttranslational modification, protein turnover, chaperones	14-3-3 protein	14-3-3-like protein OS=Helianthus annuus OX=4232 PE=2 SV=1	14-3-3-like protein [Gossypium hirsutum] AEH50082.1 14-3-3-like protein 2 [Gossypium hirsutum] PPS19136.1 hypothetical protein GOBAR_AA01446 [Gossypium barbadense] TYH29468.1 hypothetical protein ES288_A01G014000v1 [Gossypium darwinii] TYJ47754.1 hypothetical protein E1A91_A01G012100v1 [Gossypium mustelinum] KAB2095087.1 hypothetical protein ES319_A01G011200v1 [Gossypium barbadense]	--	--
Ghir_A01G001200	0	0	0	0	0.00611367	0	0	0	0	0.0151853	--	--	--	--	--	Ghir_A01	954133	961079	Cellular Component: Golgi membrane (GO:0000139);; Cellular Component: endosome (GO:0005768);; Cellular Component: vacuolar membrane (GO:0005774);; Cellular Component: Golgi apparatus (GO:0005794);; Cellular Component: trans-Golgi network (GO:0005802);; Cellular Component: integral component of membrane (GO:0016021);; Biological Process: pectin biosynthetic process (GO:0045489);; Molecular Functio…	K13648|0.0|ghi:107934114|K13648 GAUT; alpha-1,4-galacturonosyltransferase [EC:2.4.1.43]	--	Glycosyl transferase family 8	Probable galacturonosyltransferase 3 OS=Arabidopsis thaliana OX=3702 GN=GAUT3 PE=2 SV=2	PREDICTED: probable galacturonosyltransferase 3 [Gossypium hirsutum]	--	--
Ghir_A01G001210	0	0	0	0	0.0143237	0	0.0139583	0	0	0	--	--	--	--	--	Ghir_A01	965974	966898	Molecular Function: iron ion transmembrane transporter activity (GO:0005381);; Molecular Function: manganese ion transmembrane transporter activity (GO:0005384);; Cellular Component: vacuolar membrane (GO:0005774);; Biological Process: intracellular sequestering of iron ion (GO:0006880);; Biological Process: response to iron ion (GO:0010039);; Cellular Component: membrane (GO:0016020);; Cellular …	K22736|1e-148|ghi:107934119|K22736 VIT; vacuolar iron transporter family protein	Function unknown	VIT family	Vacuolar iron transporter homolog 2.1 OS=Arabidopsis thaliana OX=3702 GN=At3g25190 PE=1 SV=1	PREDICTED: vacuolar iron transporter homolog 2-like [Gossypium hirsutum]	--	--
Ghir_A01G001220	0	0	0	0	0	0	0	0	0	0	--	--	--	--	--	Ghir_A01	968074	971742	Molecular Function: 1-phosphatidylinositol binding (GO:0005545);; Cellular Component: Golgi apparatus (GO:0005794);; Cellular Component: clathrin-coated pit (GO:0005905);; Biological Process: endocytosis (GO:0006897);; Cellular Component: clathrin-coated vesicle (GO:0030136);; Biological Process: clathrin coat assembly (GO:0048268);;	K20043|0.0|gab:108481306|K20043 SNAP91; clathrin coat assembly protein AP180	--	ANTH domain;; ENTH domain	Putative clathrin assembly protein At1g03050 OS=Arabidopsis thaliana OX=3702 GN=At1g03050 PE=2 SV=1	hypothetical protein E1A91_A01G013100v1 [Gossypium mustelinum]	--	--
Ghir_A01G001230	4.65484	4.87752	6.56181	7.45988	6.70871	4.48929	2.63052	4.46326	6.51445	6.70935	not	not	not	not	not	Ghir_A01	976661	978526	Molecular Function: transmembrane receptor protein serine/threonine kinase activity (GO:0004675);; Molecular Function: ATP binding (GO:0005524);; Cellular Component: plasma membrane (GO:0005886);; Biological Process: protein phosphorylation (GO:0006468);; Biological Process: cell surface receptor signaling pathway (GO:0007166);; Cellular Component: integral component of membrane (GO:0016021);;	K21844|0.0|gab:108480098|K21844 FAM126; protein FAM126	Signal transduction mechanisms	Hyccin	Proline-rich receptor-like protein kinase PERK2 OS=Arabidopsis thaliana OX=3702 GN=PERK2 PE=2 SV=3	hypothetical protein ES319_A01G012200v1 [Gossypium barbadense]	--	--
Ghir_A01G001240	0	0	0	0	0	0	0	0	0	0	--	--	--	--	--	Ghir_A01	980943	981365	Cellular Component: extracellular region (GO:0005576);; Biological Process: killing of cells of other organism (GO:0031640);; Biological Process: defense response to fungus (GO:0050832);;	--|8e-52|ghi:107934130|hypothetical protein	--	S locus-related glycoprotein 1 binding pollen coat protein (SLR1-BP)	Putative defensin-like protein 165 OS=Arabidopsis thaliana OX=3702 GN=LCR12 PE=3 SV=1	Defensin-like protein [Gossypium arboreum] TYH29479.1 hypothetical protein ES288_A01G014900v1 [Gossypium darwinii] TYI41353.1 hypothetical protein ES332_A01G014500v1 [Gossypium tomentosum] TYJ47764.1 hypothetical protein E1A91_A01G012900v1 [Gossypium mustelinum] KAB2095097.1 hypothetical protein ES319_A01G012100v1 [Gossypium barbadense]	--	--
Ghir_A01G001250	0	0	0	0	0	0	0	0	0	0	--	--	--	--	--	Ghir_A01	983762	984268	Cellular Component: extracellular region (GO:0005576);; Biological Process: killing of cells of other organism (GO:0031640);; Biological Process: defense response to fungus (GO:0050832);;	--|8e-52|ghi:107934130|hypothetical protein	--	S locus-related glycoprotein 1 binding pollen coat protein (SLR1-BP)	Putative defensin-like protein 165 OS=Arabidopsis thaliana OX=3702 GN=LCR12 PE=3 SV=1	hypothetical protein ES332_A01G014400v1 [Gossypium tomentosum] lcl|KAB2095096.1 hypothetical protein ES319_A01G012000v1 [Gossypium barbadense]	--	--
Ghir_A01G001260	0	0	0	0	0	0	0	0	0	0	--	--	--	--	--	Ghir_A01	988994	989633	Cellular Component: extracellular region (GO:0005576);; Biological Process: killing of cells of other organism (GO:0031640);; Biological Process: defense response to fungus (GO:0050832);;	--|4e-56|ghi:107934130|hypothetical protein	--	S locus-related glycoprotein 1 binding pollen coat protein (SLR1-BP)	Putative defensin-like protein 165 OS=Arabidopsis thaliana OX=3702 GN=LCR12 PE=3 SV=1	PREDICTED: putative defensin-like protein 165 [Gossypium hirsutum] KHG25714.1 Defensin-like protein [Gossypium arboreum] TYH29477.1 hypothetical protein ES288_A01G014700v1 [Gossypium darwinii] TYI41350.1 hypothetical protein ES332_A01G014300v1 [Gossypium tomentosum] TYJ47762.1 hypothetical protein E1A91_A01G012700v1 [Gossypium mustelinum] KAB2095095.1 hypothetical protein ES319_A01G011900v1 [Goss…	--	--
Ghir_A01G001270	0	0	0	0	0	0	0	0	0	0	--	--	--	--	--	Ghir_A01	992327	992769	Cellular Component: extracellular region (GO:0005576);; Biological Process: killing of cells of other organism (GO:0031640);; Biological Process: defense response to fungus (GO:0050832);;	--|6e-54|gab:108482805|hypothetical protein	--	S locus-related glycoprotein 1 binding pollen coat protein (SLR1-BP)	Putative defensin-like protein 165 OS=Arabidopsis thaliana OX=3702 GN=LCR12 PE=3 SV=1	hypothetical protein ES288_A01G014600v1 [Gossypium darwinii] lcl|TYI41349.1 hypothetical protein ES332_A01G014200v1 [Gossypium tomentosum] lcl|TYJ47761.1 hypothetical protein E1A91_A01G012600v1 [Gossypium mustelinum] lcl|KAB2095094.1 hypothetical protein ES319_A01G011800v1 [Gossypium barbadense]	--	--
Ghir_A01G001280	0	0	0	0	0.355477	0	0	0	0	0.113493	--	--	--	--	--	Ghir_A01	1006469	1008770	Molecular Function: peroxidase activity (GO:0004601);; Cellular Component: extracellular region (GO:0005576);; Biological Process: response to oxidative stress (GO:0006979);; Molecular Function: heme binding (GO:0020037);; Biological Process: hydrogen peroxide catabolic process (GO:0042744);; Molecular Function: metal ion binding (GO:0046872);;	K00430|0.0|ghi:107934116|K00430 E1.11.1.7; peroxidase [EC:1.11.1.7]	--	Peroxidase	Peroxidase N1 OS=Nicotiana tabacum OX=4097 GN=poxN1 PE=1 SV=1	PREDICTED: peroxidase N1-like [Gossypium hirsutum]	--	--
Ghir_A01G001290	0.090222	0.297839	0.397179	0.48235	0.938014	0.0421313	0.240502	0.24464	0.301823	0.912032	--	not	not	--	not	Ghir_A01	1011231	1015292	Molecular Function: RNA binding (GO:0003723);; Cellular Component: cytoplasm (GO:0005737);; Biological Process: regulation of translation (GO:0006417);; Cellular Component: chloroplast (GO:0009507);;	--|0.0|gab:108483817|hypothetical protein	Translation, ribosomal structure and biogenesis	Pumilio-family RNA binding repeat	Putative pumilio homolog 7, chloroplastic OS=Arabidopsis thaliana OX=3702 GN=APUM7 PE=3 SV=2	PREDICTED: putative pumilio homolog 7, chloroplastic [Gossypium arboreum] XP_017642897.1 PREDICTED: putative pumilio homolog 7, chloroplastic [Gossypium arboreum] KHG19689.1 Putative pumilio, chloroplastic -like protein [Gossypium arboreum]	--	--
Ghir_A01G001300	0.0750563	0.0293107	0.126933	1.18049	13.7788	0	0.0125983	0.0128033	0.097181	13.0544	--	--	not	--	not	Ghir_A01	1020729	1024702	Molecular Function: cysteine-type peptidase activity (GO:0008234);;	K22684|0.0|ghi:107934101|K22684 MCA1; metacaspase-1 [EC:3.4.22.-]	--	Caspase domain	Metacaspase-3 OS=Arabidopsis thaliana OX=3702 GN=AMC3 PE=2 SV=1	PREDICTED: metacaspase-3-like [Gossypium hirsutum]	--	--
Ghir_A01G001310	0	0	0	0	0.021178	0	0	0	0	0.0173983	--	--	--	--	--	Ghir_A01	1026513	1033198	Molecular Function: cysteine-type endopeptidase activity (GO:0004197);; Biological Process: defense response (GO:0006952);; Biological Process: positive regulation of programmed cell death (GO:0043068);;	K22684|0.0|gab:108481308|K22684 MCA1; metacaspase-1 [EC:3.4.22.-]	--	Caspase domain	Metacaspase-1 OS=Arabidopsis thaliana OX=3702 GN=AMC1 PE=1 SV=1	PREDICTED: metacaspase-1-like [Gossypium arboreum]	--	--
Ghir_A01G001320	0	0	0	0	0	0	0	0	0	0	--	--	--	--	--	Ghir_A01	1089888	1090342	--	--|1e-53|gra:105773766|hypothetical protein	--	--	--	hypothetical protein ES332_A01G015600v1 [Gossypium tomentosum]	--	--
Ghir_A01G001330	0	0	0	0	0	0	0	0	0	0	--	--	--	--	--	Ghir_A01	1094653	1097467	--	--|2e-61|ghi:107934120|hypothetical protein	--	--	--	hypothetical protein ES332_A01G015800v1 [Gossypium tomentosum]	--	--
Ghir_A01G001340	0	0	0	0	0	0	0	0	0	0	--	--	--	--	--	Ghir_A01	1109790	1110161	--	--|4e-64|ghi:107934120|hypothetical protein	--	--	--	hypothetical protein E1A91_A01G014800v1 [Gossypium mustelinum] lcl|KAB2095111.1 hypothetical protein ES319_A01G013500v1 [Gossypium barbadense]	--	--
Ghir_A01G001350	0	0	0	0	0.0601473	0	0.0197057	0	0	0.0147397	--	--	--	--	--	Ghir_A01	1164728	1165395	--	--|2e-60|ghi:107934120|hypothetical protein	--	--	--	hypothetical protein ES332_A01G016200v1 [Gossypium tomentosum]	--	--
Ghir_A01G001360	0	0	0	0	0	0	0	0	0	0	--	--	--	--	--	Ghir_A01	1217475	1218151	--	--|2e-57|gra:105773766|hypothetical protein	--	--	--	hypothetical protein ES288_A01G016900v1 [Gossypium darwinii] lcl|TYI41373.1 hypothetical protein ES332_A01G016500v1 [Gossypium tomentosum] lcl|TYJ47785.1 hypothetical protein E1A91_A01G015000v1 [Gossypium mustelinum] lcl|KAB2095114.1 hypothetical protein ES319_A01G013800v1 [Gossypium barbadense]	--	--
Ghir_A01G001370	0.808003	0.728793	0.598237	1.10594	1.82789	1.03604	0.702756	1.23309	1.13092	1.33764	not	not	not	not	not	Ghir_A01	1223414	1228141	Molecular Function: carbohydrate:proton symporter activity (GO:0005351);; Molecular Function: glucose transmembrane transporter activity (GO:0005355);; Cellular Component: vacuole (GO:0005773);; Cellular Component: vacuolar membrane (GO:0005774);; Cellular Component: Golgi apparatus (GO:0005794);; Cellular Component: integral component of membrane (GO:0016021);; Biological Process: hexose transme…	--|0.0|ghi:107900978|hypothetical protein	General function prediction only	Sugar (and other) transporter;; Major Facilitator Superfamily	Monosaccharide-sensing protein 2 OS=Arabidopsis thaliana OX=3702 GN=MSSP2 PE=1 SV=2	PREDICTED: monosaccharide-sensing protein 2-like [Gossypium hirsutum]	--	--
Ghir_A01G001380	0.201658	0.680038	0.831353	1.44218	5.25697	0.315695	0.238086	0.843327	0.977194	5.62732	--	not	not	down	not	Ghir_A01	1229134	1233035	--	--|0.0|ghi:107900977|hypothetical protein	Amino acid transport and metabolism	--	--	hypothetical protein ES319_A01G014000v1 [Gossypium barbadense]	--	--
Ghir_A01G001390	5.32752	5.76698	6.85683	9.07115	21.6968	5.09356	3.53354	4.63588	7.08589	22.58	not	not	not	not	not	Ghir_A01	1234901	1240093	Molecular Function: tRNA binding (GO:0000049);; Molecular Function: glutamate-tRNA ligase activity (GO:0004818);; Molecular Function: ATP binding (GO:0005524);; Cellular Component: mitochondrion (GO:0005739);; Biological Process: glutamyl-tRNA aminoacylation (GO:0006424);; Biological Process: mitochondrion organization (GO:0007005);; Molecular Function: zinc ion binding (GO:0008270);; Cellular Co…	K01885|0.0|gab:108480192|K01885 EARS; glutamyl-tRNA synthetase [EC:6.1.1.17]	Translation, ribosomal structure and biogenesis	tRNA synthetases class I (E and Q), catalytic domain	Glutamate--tRNA ligase, chloroplastic/mitochondrial OS=Arabidopsis thaliana OX=3702 GN=OVA3 PE=1 SV=1	hypothetical protein E1A91_A01G015300v1 [Gossypium mustelinum]	--	--
Ghir_A01G001400	21.6817	18.6977	14.1488	10.9432	11.2496	23.3271	19.3016	21.225	13.0406	9.8441	not	not	not	not	not	Ghir_A01	1244927	1248530	Molecular Function: hydroxymethylglutaryl-CoA reductase (NADPH) activity (GO:0004420);; Cellular Component: endoplasmic reticulum membrane (GO:0005789);; Biological Process: isoprenoid biosynthetic process (GO:0008299);; Biological Process: coenzyme A metabolic process (GO:0015936);; Cellular Component: integral component of membrane (GO:0016021);; Cellular Component: mitochondrial membrane (GO:0…	K00021|0.0|ghi:107900974|K00021 HMGCR; hydroxymethylglutaryl-CoA reductase (NADPH) [EC:1.1.1.34]	Lipid transport and metabolism	Hydroxymethylglutaryl-coenzyme A reductase	3-hydroxy-3-methylglutaryl-coenzyme A reductase 1 OS=Gossypium hirsutum OX=3635 GN=HMG1 PE=3 SV=1	PREDICTED: 3-hydroxy-3-methylglutaryl-coenzyme A reductase 1-like [Gossypium hirsutum]	AT2G17370	--
Ghir_A01G001410	29.5855	29.5936	31.704	39.1755	24.5342	27.3428	29.72	29.3721	37.8389	24.834	not	not	not	not	not	Ghir_A01	1248838	1253804	Cellular Component: histone deacetylase complex (GO:0000118);; Molecular Function: histone deacetylase activity (GO:0004407);; Cellular Component: nucleus (GO:0005634);; Biological Process: transcription, DNA-templated (GO:0006351);; Biological Process: DNA mediated transformation (GO:0009294);; Biological Process: pathogenesis (GO:0009405);; Biological Process: jasmonic acid and ethylene-depende…	K06067|0.0|ghi:107900973|K06067 HDAC1_2; histone deacetylase 1/2 [EC:3.5.1.98]	Chromatin structure and dynamics	Histone deacetylase domain	Histone deacetylase 19 OS=Arabidopsis thaliana OX=3702 GN=HDA19 PE=1 SV=2	PREDICTED: histone deacetylase 19-like [Gossypium hirsutum] XP_016682269.1 PREDICTED: histone deacetylase 19-like [Gossypium hirsutum] XP_017642414.1 PREDICTED: histone deacetylase 19 [Gossypium arboreum] XP_017642415.1 PREDICTED: histone deacetylase 19 [Gossypium arboreum] KHG00729.1 Histone deacetylase 19 -like protein [Gossypium arboreum] TYH29504.1 hypothetical protein ES288_A01G017400v1 [Gos…	--	--
Ghir_A01G001420	1.59054	1.32321	1.15207	2.45038	3.02937	1.40365	1.48081	1.61537	2.1872	2.55777	not	not	not	not	not	Ghir_A01	1254503	1262417	Cellular Component: microtubule (GO:0005874);; Cellular Component: katanin complex (GO:0008352);; Biological Process: microtubule severing (GO:0051013);; Cellular Component: Cul4-RING E3 ubiquitin ligase complex (GO:0080008);;	K18643|0.0|ghi:107900972|K18643 KATNB1; katanin p80 WD40 repeat-containing subunit B1	Cell cycle control, cell division, chromosome partitioning	con80 domain of Katanin;; WD domain, G-beta repeat;; Anaphase-promoting complex subunit 4 WD40 domain;; Eukaryotic translation initiation factor eIF2A	Katanin p80 WD40 repeat-containing subunit B1 homolog OS=Arabidopsis thaliana OX=3702 GN=At5g23430 PE=2 SV=3	PREDICTED: katanin p80 WD40 repeat-containing subunit B1 homolog isoform X1 [Gossypium hirsutum]	--	--
Ghir_A01G001430	5.22049	4.56592	6.48147	6.39825	6.72772	4.6047	3.28254	4.7194	5.90378	6.76387	not	not	not	not	not	Ghir_A01	1268736	1272755	Molecular Function: phosphoprotein phosphatase activity (GO:0004721);; Cellular Component: cytoplasm (GO:0005737);; Molecular Function: metal ion binding (GO:0046872);;	K15498|0.0|ghi:107900971|K15498 PPP6C; serine/threonine-protein phosphatase 6 catalytic subunit [EC:3.1.3.16]	--	Calcineurin-like phosphoesterase	Phytochrome-associated serine/threonine-protein phosphatase OS=Pisum sativum OX=3888 GN=FYPP PE=1 SV=1	PREDICTED: phytochrome-associated serine/threonine-protein phosphatase [Gossypium hirsutum] XP_017638757.1 PREDICTED: phytochrome-associated serine/threonine-protein phosphatase [Gossypium arboreum] TYH29508.1 hypothetical protein ES288_A01G017600v1 [Gossypium darwinii] TYI41383.1 hypothetical protein ES332_A01G017200v1 [Gossypium tomentosum] TYJ47794.1 hypothetical protein E1A91_A01G015700v1 [Go…	AT1G50370	--
Ghir_A01G001440	8.7264	11.1439	10.341	13.3701	3.33256	7.17474	8.71512	9.06656	11.6671	4.46766	not	not	not	not	not	Ghir_A01	1275018	1279447	Cellular Component: mitochondrion (GO:0005739);; Cellular Component: mitochondrial outer membrane (GO:0005741);; Cellular Component: mitochondrial inner membrane (GO:0005743);; Cellular Component: vacuolar membrane (GO:0005774);; Biological Process: protein targeting to mitochondrion (GO:0006626);; Biological Process: ion transport (GO:0006811);; Molecular Function: protein transmembrane transpor…	K11518|0.0|gab:108480634|K11518 TOM40; mitochondrial import receptor subunit TOM40	Intracellular trafficking, secretion, and vesicular transport	Eukaryotic porin	Mitochondrial import receptor subunit TOM40-1 OS=Arabidopsis thaliana OX=3702 GN=TOM40-1 PE=1 SV=3	PREDICTED: mitochondrial import receptor subunit TOM40-1-like [Gossypium arboreum]	--	--
Ghir_A01G001450	1.52301	1.61143	1.81985	2.09218	3.11421	1.18396	1.0157	1.30707	1.60999	2.5373	not	not	not	not	not	Ghir_A01	1280708	1285771	Molecular Function: RNA helicase activity (GO:0003724);; Molecular Function: ATP binding (GO:0005524);; Cellular Component: cytoplasm (GO:0005737);; Biological Process: virus induced gene silencing (GO:0009616);; Biological Process: posttranscriptional gene silencing by RNA (GO:0035194);;	K18422|0.0|ghi:107900969|K18422 MOV10; helicase MOV-10 [EC:3.6.4.13]	RNA processing and modification	--	Probable RNA helicase SDE3 OS=Arabidopsis thaliana OX=3702 GN=SDE3 PE=1 SV=1	PREDICTED: probable RNA helicase SDE3 [Gossypium hirsutum]	--	--
Ghir_A01G001460	4.88879	4.10298	3.80275	3.15579	0.915217	4.02644	6.25811	5.18002	4.24148	1.36867	not	not	not	not	not	Ghir_A01	1285506	1289950	--	K15430|0.0|ghi:107900967|K15430 TRM11; tRNA (guanine10-N2)-methyltransferase [EC:2.1.1.214]	Replication, recombination and repair	Putative RNA methylase family UPF0020	--	PREDICTED: tRNA (guanine(10)-N2)-methyltransferase homolog [Gossypium hirsutum]	AT3G26410	--
Ghir_A01G001470	12.2153	14.3662	16.0291	13.4548	8.29899	10.9481	12.1633	13.8135	15.9427	9.5458	not	not	not	not	not	Ghir_A01	1290300	1293020	Cellular Component: cytosol (GO:0005829);; Biological Process: regulation of transcription, DNA-templated (GO:0006355);; Biological Process: protein folding (GO:0006457);; Cellular Component: prefoldin complex (GO:0016272);;	K04797|1e-105|ghi:107900968|K04797 pfdA; prefoldin alpha subunit	Posttranslational modification, protein turnover, chaperones	Prefoldin subunit	Probable prefoldin subunit 5 OS=Arabidopsis thaliana OX=3702 GN=At5g23290 PE=2 SV=1	PREDICTED: probable prefoldin subunit 5 [Gossypium hirsutum] PPR85988.1 hypothetical protein GOBAR_AA34706 [Gossypium barbadense] TYH29516.1 hypothetical protein ES288_A01G018400v1 [Gossypium darwinii] TYJ47798.1 hypothetical protein E1A91_A01G016100v1 [Gossypium mustelinum] KAB2095131.1 hypothetical protein ES319_A01G014700v1 [Gossypium barbadense]	--	--
Ghir_A01G001480	0	0	0	0	0	0	0	0	0	0	--	--	--	--	--	Ghir_A01	1295108	1295449	Molecular Function: nucleic acid binding (GO:0003676);; Molecular Function: RNA-DNA hybrid ribonuclease activity (GO:0004523);; Molecular Function: metal ion binding (GO:0046872);;	--|5e-34|ghi:107892549|hypothetical protein	General function prediction only	Reverse transcriptase-like	Putative ribonuclease H protein At1g65750 OS=Arabidopsis thaliana OX=3702 GN=At1g65750 PE=3 SV=1	AP-1 complex subunit gamma-2-like [Gossypium australe]	--	--
Ghir_A01G001490	11.3402	12.5892	13.7162	12.9266	11.8056	9.97337	10.8245	11.2284	14.0888	11.3537	not	not	not	not	not	Ghir_A01	1296807	1300425	Molecular Function: ubiquitin-protein transferase activity (GO:0004842);; Molecular Function: zinc ion binding (GO:0008270);; Biological Process: protein ubiquitination (GO:0016567);; Biological Process: proteasome-mediated ubiquitin-dependent protein catabolic process (GO:0043161);; Biological Process: protein autoubiquitination (GO:0051865);; Molecular Function: ubiquitin protein ligase activit…	K19045|0.0|ghi:107900966|K19045 BB; E3 ubiquitin-protein ligase BIG BROTHER and related proteins [EC:2.3.2.27]	Posttranslational modification, protein turnover, chaperones	Ring finger domain;; RING-H2 zinc finger domain;; Zinc finger, C3HC4 type (RING finger);; zinc-RING finger domain;; Zinc finger, C3HC4 type (RING finger);; RING-like zinc finger;; Anaphase-promoting complex subunit 11 RING-H2 finger	E3 ubiquitin ligase BIG BROTHER-related OS=Arabidopsis thaliana OX=3702 GN=BBR PE=2 SV=1	PREDICTED: E3 ubiquitin ligase BIG BROTHER-related-like [Gossypium hirsutum]	--	--
Ghir_A01G001500	0.170414	0.117066	0	0.091884	0.598182	0.0292907	0	0.152069	0.08721	0.213243	--	--	--	--	--	Ghir_A01	1304426	1307144	Biological Process: spliceosomal complex assembly (GO:0000245);; Cellular Component: nucleus (GO:0005634);; Cellular Component: spliceosomal complex (GO:0005681);; Cellular Component: U5 snRNP (GO:0005682);; Cellular Component: cytoplasm (GO:0005737);; Cellular Component: U4/U6 x U5 tri-snRNP complex (GO:0046540);;	K12859|4e-65|gab:108482784|K12859 TXNL4A; U5 snRNP protein, DIM1 family	--	Mitosis protein DIM1;; Thioredoxin	Thioredoxin-like protein YLS8 OS=Arabidopsis thaliana OX=3702 GN=YLS8 PE=2 SV=1	hypothetical protein GOBAR_AA34704 [Gossypium barbadense] KAB2095135.1 hypothetical protein ES319_A01G015000v1 [Gossypium barbadense]	--	--
Ghir_A01G001510	0.125196	0.100993	0.042912	0.266432	0.565856	0.0768843	0.00550367	0.081764	0.0799027	0.229884	--	--	--	--	not	Ghir_A01	1300926	1304190	--	--|0.0|ghi:107900965|hypothetical protein	Posttranslational modification, protein turnover, chaperones	DnaJ domain;; 4Fe-4S single cluster domain of Ferredoxin I;; 4Fe-4S single cluster domain	Chaperone protein dnaJ C76, chloroplastic OS=Arabidopsis thaliana OX=3702 GN=DJC76 PE=2 SV=1	PREDICTED: uncharacterized protein LOC107900965 [Gossypium hirsutum]	--	--
Ghir_A01G001520	0.234257	0.527068	0.662933	0.627492	0.196996	0.193524	0.194158	0.271657	0.824688	0.0267167	--	--	--	--	--	Ghir_A01	1307941	1311037	--	--|0.0|gab:108482534|hypothetical protein	--	--	--	hypothetical protein GOBAR_AA34703 [Gossypium barbadense] TYH29520.1 hypothetical protein ES288_A01G018800v1 [Gossypium darwinii] TYI41395.1 hypothetical protein ES332_A01G018000v1 [Gossypium tomentosum] TYI41396.1 hypothetical protein ES332_A01G018000v1 [Gossypium tomentosum] TYI41397.1 hypothetical protein ES332_A01G018000v1 [Gossypium tomentosum] KAB2095136.1 hypothetical protein ES319_A01G015…	--	--
Ghir_A01G001530	244.863	258.31	250.045	302.795	40.4683	247.991	425.073	271.416	341.996	41.6628	not	not	not	not	not	Ghir_A01	1311976	1317201	Molecular Function: nucleotide binding (GO:0000166);; Molecular Function: RNA binding (GO:0003723);; Cellular Component: nucleolus (GO:0005730);; Biological Process: rRNA processing (GO:0006364);;	K11294|0.0|ghi:107900963|K11294 NCL; nucleolin	Transcription	RNA recognition motif. (a.k.a. RRM, RBD, or RNP domain);; Nup53/35/40-type RNA recognition motif	Nucleolin 2 OS=Oryza sativa subsp. japonica OX=39947 GN=Os04g0620700 PE=2 SV=2	PREDICTED: nucleolin 1-like [Gossypium hirsutum]	--	--
Ghir_A01G001540	0	0	0	0.037913	0	0	0	0	0	0	--	--	--	--	--	Ghir_A01	1341671	1345913	Molecular Function: glutamate-ammonia ligase activity (GO:0004356);; Molecular Function: ATP binding (GO:0005524);; Cellular Component: cytoplasm (GO:0005737);; Biological Process: glutamine biosynthetic process (GO:0006542);; Biological Process: nitrogen fixation (GO:0009399);;	K01915|1e-116|gra:105773888|K01915 glnA; glutamine synthetase [EC:6.3.1.2]	Amino acid transport and metabolism	Glutamine synthetase, catalytic domain	Glutamine synthetase nodule isozyme OS=Vigna aconitifolia OX=3918 PE=2 SV=1	hypothetical protein B456_002G015900 [Gossypium raimondii]	--	--
Ghir_A01G001550	9.10513	9.70097	10.6377	12.8638	5.19904	9.52815	9.04618	9.01468	12.342	4.76693	not	not	not	not	not	Ghir_A01	1347958	1364783	Molecular Function: protein serine/threonine kinase activity (GO:0004674);; Molecular Function: obsolete signal transducer, downstream of receptor, with serine/threonine kinase activity (GO:0004702);; Molecular Function: ATP binding (GO:0005524);; Cellular Component: nucleolus (GO:0005730);; Cellular Component: microtubule organizing center (GO:0005815);; Cellular Component: cytosol (GO:0005829);…	--|0.0|ghi:107901735|hypothetical protein	Signal transduction mechanisms	Protein kinase domain;; Protein tyrosine and serine/threonine kinase	MAP3K epsilon protein kinase 1 OS=Arabidopsis thaliana OX=3702 GN=M3KE1 PE=1 SV=1	PREDICTED: MAP3K epsilon protein kinase 1-like [Gossypium hirsutum]	AT3G13530	--
Ghir_A01G001560	62.0857	70.8002	82.5924	74.5628	20.119	52.6708	101.063	67.5725	81.4114	17.8321	not	not	not	not	not	Ghir_A01	1365086	1367981	Molecular Function: RNA binding (GO:0003723);; Molecular Function: ATP-dependent RNA helicase activity (GO:0004004);; Molecular Function: ATP binding (GO:0005524);; Cellular Component: nucleolus (GO:0005730);; Biological Process: rRNA processing (GO:0006364);; Biological Process: RNA splicing (GO:0008380);; Biological Process: regulation of gene expression (GO:0010468);; Biological Process: RNA s…	K13025|0.0|ghi:107928882|K13025 EIF4A3; ATP-dependent RNA helicase [EC:3.6.4.13]	Translation, ribosomal structure and biogenesis	DEAD/DEAH box helicase;; Helicase conserved C-terminal domain	Eukaryotic initiation factor 4A-III homolog A OS=Oryza sativa subsp. japonica OX=39947 GN=EIF4A3A PE=1 SV=1	PREDICTED: eukaryotic initiation factor 4A-3-like [Gossypium hirsutum] XP_017638591.1 PREDICTED: eukaryotic initiation factor 4A-3-like [Gossypium arboreum] TYH29524.1 hypothetical protein ES288_A01G019200v1 [Gossypium darwinii] TYI41403.1 hypothetical protein ES332_A01G018400v1 [Gossypium tomentosum] KAB2095141.1 hypothetical protein ES319_A01G015500v1 [Gossypium barbadense]	--	LOC_Os01g45190
Ghir_A01G001570	0.501551	0.421668	0.314543	0.270116	0.678409	0.285763	0.191727	0.264512	0.255501	0.761024	--	--	--	--	not	Ghir_A01	1368868	1374425	Molecular Function: protein serine/threonine kinase activity (GO:0004674);; Molecular Function: ATP binding (GO:0005524);; Cellular Component: plasma membrane (GO:0005886);; Biological Process: protein phosphorylation (GO:0006468);; Cellular Component: integral component of membrane (GO:0016021);; Biological Process: defense response to bacterium (GO:0042742);;	--|0.0|gra:105773976|hypothetical protein	--	Protein tyrosine and serine/threonine kinase;; Protein kinase domain;; Salt stress response/antifungal	Cysteine-rich receptor-like protein kinase 10 OS=Arabidopsis thaliana OX=3702 GN=CRK10 PE=1 SV=3	cysteine-rich receptor-like protein kinase 10 [Gossypium australe]	--	--
Ghir_A01G001580	6.21709	6.84883	7.501	7.97706	6.80212	6.01511	3.52129	5.71461	8.13125	5.84383	not	not	not	not	not	Ghir_A01	1375777	1380842	Cellular Component: nucleus (GO:0005634);; Molecular Function: histone-lysine N-methyltransferase activity (GO:0018024);; Molecular Function: metal ion binding (GO:0046872);;	--|0.0|ghi:107901733|hypothetical protein	Chromatin structure and dynamics	SET domain;; MYND finger	Histone-lysine N-methyltransferase ATXR2 OS=Arabidopsis thaliana OX=3702 GN=ATXR2 PE=2 SV=1	PREDICTED: histone-lysine N-methyltransferase ATXR2-like [Gossypium hirsutum]	--	--
Ghir_A01G001590	1.19716	1.52054	1.45907	2.25015	2.00233	1.38652	1.68869	1.23542	2.63302	1.88539	not	not	not	not	not	Ghir_A01	1381356	1388849	Molecular Function: inositol hexakisphosphate binding (GO:0000822);; Cellular Component: trans-Golgi network (GO:0005802);; Cellular Component: plasma membrane (GO:0005886);; Biological Process: polyphosphate biosynthetic process (GO:0006799);; Biological Process: phosphate ion transport (GO:0006817);; Molecular Function: phosphate ion transmembrane transporter activity (GO:0015114);; Cellular Co…	--|0.0|gab:108480439|hypothetical protein	Intracellular trafficking, secretion, and vesicular transport	EXS family	Phosphate transporter PHO1-2 OS=Oryza sativa subsp. japonica OX=39947 GN=PHO1-2 PE=2 SV=1	hypothetical protein ES288_A01G019500v1 [Gossypium darwinii] lcl|TYH29528.1 hypothetical protein ES288_A01G019500v1 [Gossypium darwinii] lcl|TYI41407.1 hypothetical protein ES332_A01G018700v1 [Gossypium tomentosum] lcl|TYI41408.1 hypothetical protein ES332_A01G018700v1 [Gossypium tomentosum] lcl|TYJ47814.1 hypothetical protein E1A91_A01G017200v1 [Gossypium mustelinum] lcl|TYJ47815.1 hypothetical …	--	--
Ghir_A01G001600	0.499149	0.990476	1.09755	2.02278	2.16947	0.466148	0.363893	1.02773	1.00532	1.33805	--	not	not	--	not	Ghir_A01	1391463	1393616	Molecular Function: DNA-binding transcription factor activity (GO:0003700);; Cellular Component: nucleus (GO:0005634);; Biological Process: transcription, DNA-templated (GO:0006351);; Biological Process: regulation of transcription, DNA-templated (GO:0006355);; Biological Process: glucosinolate metabolic process (GO:0019760);; Molecular Function: sequence-specific DNA binding (GO:0043565);;	--|1e-164|gab:108482107|hypothetical protein	--	Helix-loop-helix DNA-binding domain	Transcription factor ILR3 OS=Arabidopsis thaliana OX=3702 GN=ILR3 PE=1 SV=1	hypothetical protein ES288_A01G019600v1 [Gossypium darwinii] lcl|TYI41409.1 hypothetical protein ES332_A01G018800v1 [Gossypium tomentosum] lcl|TYJ47817.1 hypothetical protein E1A91_A01G017300v1 [Gossypium mustelinum]	--	--
Ghir_A01G001610	2.15366	2.2473	3.15646	3.43859	1.1031	2.10642	1.43029	2.61711	3.01384	1.15763	not	not	not	not	not	Ghir_A01	1399880	1402369	Molecular Function: RNA binding (GO:0003723);; Molecular Function: endonuclease activity (GO:0004519);; Molecular Function: zinc ion binding (GO:0008270);; Biological Process: RNA modification (GO:0009451);; Cellular Component: chloroplast (GO:0009507);; Biological Process: chloroplast RNA processing (GO:0031425);; Biological Process: chloroplast RNA modification (GO:1900865);;	--|0.0|gab:108481035|hypothetical protein	General function prediction only	PPR repeat family;; PPR repeat;; PPR repeat;; DYW family of nucleic acid deaminases;; Pentatricopeptide repeat domain;; Pentacotripeptide-repeat region of PRORP;; Tetratricopeptide repeat;; Tetratricopeptide repeat	Pentatricopeptide repeat-containing protein At5g13270, chloroplastic OS=Arabidopsis thaliana OX=3702 GN=PCMP-H90 PE=2 SV=1	hypothetical protein ES319_A01G016000v1 [Gossypium barbadense]	AT5G13270	--
Ghir_A01G001620	0.0166487	0.163526	0.068404	0.0435723	0.301291	0.0208307	0.0288797	0	0.0669693	0.122832	--	--	--	--	--	Ghir_A01	1405113	1407575	--	--|1e-167|gab:108482346|hypothetical protein	--	--	--	hypothetical protein ES332_A01G019000v1 [Gossypium tomentosum]	--	--
Ghir_A01G001630	0	0	0	0	0	0	0	0	0	0	--	--	--	--	--	Ghir_A01	1416246	1419445	--	K09422|1e-178|gab:108481302|K09422 MYBP; transcription factor MYB, plant	Transcription	Myb-like DNA-binding domain;; Myb-like DNA-binding domain	Transcription factor MYB30 OS=Oryza sativa subsp. japonica OX=39947 GN=MYB30 PE=1 SV=1	hypothetical protein ES319_A01G016200v1 [Gossypium barbadense]	AT5G35550	--
Ghir_A01G001640	0.0391473	0.036275	0.008314	0.00387267	0.0102497	0.058068	0.058832	0.0320763	0.00687067	0	--	--	--	--	--	Ghir_A01	1423287	1424336	Molecular Function: aromatic-L-amino-acid decarboxylase activity (GO:0004058);; Biological Process: cellular amino acid metabolic process (GO:0006520);; Molecular Function: pyridoxal phosphate binding (GO:0030170);;	K01593|0.0|gab:108481301|K01593 DDC; aromatic-L-amino-acid/L-tryptophan decarboxylase [EC:4.1.1.28 4.1.1.105]	Amino acid transport and metabolism	Pyridoxal-dependent decarboxylase conserved domain	Aromatic-L-amino-acid decarboxylase OS=Catharanthus roseus OX=4058 GN=TDC PE=2 SV=1	hypothetical protein E1A91_A01G017800v1 [Gossypium mustelinum]	--	--
Ghir_A01G001650	0.689732	0.666411	0.179079	0.147278	0.0696757	0.960531	0.848564	0.675764	0.34444	0.0193773	not	not	--	not	--	Ghir_A01	1431568	1433417	Molecular Function: aromatic-L-amino-acid decarboxylase activity (GO:0004058);; Biological Process: cellular amino acid metabolic process (GO:0006520);; Molecular Function: pyridoxal phosphate binding (GO:0030170);;	K01593|0.0|gab:108482315|K01593 DDC; aromatic-L-amino-acid/L-tryptophan decarboxylase [EC:4.1.1.28 4.1.1.105]	Amino acid transport and metabolism	Pyridoxal-dependent decarboxylase conserved domain	Aromatic-L-amino-acid decarboxylase OS=Catharanthus roseus OX=4058 GN=TDC PE=2 SV=1	PREDICTED: aromatic-L-amino-acid decarboxylase-like [Gossypium arboreum] TYJ47821.1 hypothetical protein E1A91_A01G017700v1 [Gossypium mustelinum]	--	--
Ghir_A01G001660	0	0	0	0	0	0	0	0	0	0	--	--	--	--	--	Ghir_A01	1457120	1458658	--	--|1e-177|tcc:108663226|hypothetical protein	General function prediction only	Integrase core domain;; Reverse transcriptase-like	--	PREDICTED: uncharacterized protein LOC108663226 [Theobroma cacao]	--	--
Ghir_A01G001670	1.39024	1.32861	3.52271	10.8989	20.829	1.50948	0.431878	4.30956	6.99941	9.31217	not	not	not	down	not	Ghir_A01	1471500	1472388	--	--|4e-27|vvi:100853006|hypothetical protein	--	Wound-induced protein	--	hypothetical protein ES288_A01G020300v1 [Gossypium darwinii] lcl|TYJ47823.1 hypothetical protein E1A91_A01G017900v1 [Gossypium mustelinum] lcl|KAB2095154.1 hypothetical protein ES319_A01G016600v1 [Gossypium barbadense]	--	--
Ghir_A01G001680	2.37271	2.68569	3.25076	4.7366	4.17996	2.50263	1.53927	2.02992	3.88656	4.12791	not	not	not	not	not	Ghir_A01	1473382	1484451	--	K20181|0.0|gab:108483593|K20181 VPS18; vacuolar protein sorting-associated protein 18	Intracellular trafficking, secretion, and vesicular transport	Pep3/Vps18/deep orange family;; Region in Clathrin and VPS	--	hypothetical protein ES319_A01G016700v1 [Gossypium barbadense]	AT1G12470	--
Ghir_A01G001700	0.068688	0.0626413	0.0489113	0.228871	0.0995597	0.300798	0.713479	0.208964	0.343148	0.464372	--	--	--	--	--	Ghir_A01	1494629	1495241	--	--|3e-46|gra:105787140|hypothetical protein	--	--	--	hypothetical protein ES332_A01G020100v1 [Gossypium tomentosum] lcl|KAB2095158.1 hypothetical protein ES319_A01G016900v1 [Gossypium barbadense]	--	--
Ghir_A01G001710	0	0	0	0.010548	0.0110593	0	0	0	0	0.0117457	--	--	--	--	--	Ghir_A01	1499224	1505328	Cellular Component: plasma membrane (GO:0005886);; Biological Process: protein transport (GO:0015031);; Cellular Component: integral component of membrane (GO:0016021);; Cellular Component: transport vesicle membrane (GO:0030658);;	K19995|0.0|gab:108482579|K19995 SCAMP; secretory carrier-associated membrane protein	Intracellular trafficking, secretion, and vesicular transport	SCAMP family	Secretory carrier-associated membrane protein 1 OS=Arabidopsis thaliana OX=3702 GN=SCAMP1 PE=2 SV=1	PREDICTED: secretory carrier-associated membrane protein 1-like isoform X1 [Gossypium arboreum] KHG03403.1 Secretory carrier-associated membrane 1 -like protein [Gossypium arboreum] TYH29540.1 hypothetical protein ES288_A01G020700v1 [Gossypium darwinii] TYJ47828.1 hypothetical protein E1A91_A01G018300v1 [Gossypium mustelinum]	AT2G20840	--
Ghir_A01G001720	0	0	0	0	0.0795893	0	0	0	0	0.287337	--	--	--	--	--	Ghir_A01	1514114	1517983	--	K14487|0.0|gab:108482537|K14487 GH3; auxin responsive GH3 gene family	--	GH3 auxin-responsive promoter	Indole-3-acetic acid-amido synthetase GH3.10 OS=Arabidopsis thaliana OX=3702 GN=GH3.10 PE=2 SV=1	hypothetical protein GOBAR_AA28834 [Gossypium barbadense]	--	--
Ghir_A01G001730	0	0	0.0165717	0	13.8912	0	0	0	0	21.9727	--	--	--	--	not	Ghir_A01	1518875	1519808	Cellular Component: chloroplast (GO:0009507);; Cellular Component: chloroplast thylakoid (GO:0009534);; Cellular Component: chloroplast thylakoid membrane (GO:0009535);; Cellular Component: chloroplast thylakoid lumen (GO:0009543);; Cellular Component: thylakoid (GO:0009579);; Biological Process: photosystem II repair (GO:0010206);; Biological Process: photosystem II assembly (GO:0010207);; Biolo…	K08902|1e-116|gab:108482299|K08902 psb27; photosystem II Psb27 protein	--	Photosystem II Pbs27	Photosystem II repair protein PSB27-H1, chloroplastic OS=Arabidopsis thaliana OX=3702 GN=PSB27-1 PE=1 SV=1	PREDICTED: photosystem II repair protein PSB27-H1, chloroplastic-like [Gossypium arboreum] PPR91849.1 hypothetical protein GOBAR_AA28835 [Gossypium barbadense] PPR91850.1 hypothetical protein GOBAR_AA28836 [Gossypium barbadense] TYH29542.1 hypothetical protein ES288_A01G020900v1 [Gossypium darwinii] TYI41427.1 hypothetical protein ES332_A01G020400v1 [Gossypium tomentosum] TYJ47830.1 hypothetical …	--	--
Ghir_A01G001740	20.7696	20.6806	14.9298	10.2128	5.901	17.2296	14.4763	18.7974	11.1476	9.73151	not	not	not	not	not	Ghir_A01	1531920	1534902	--	--|0.0|gab:108480292|hypothetical protein	--	Protein of unknown function (DUF789)	--	hypothetical protein GOBAR_AA28837 [Gossypium barbadense] TYH29543.1 hypothetical protein ES288_A01G021000v1 [Gossypium darwinii] TYI41428.1 hypothetical protein ES332_A01G020500v1 [Gossypium tomentosum]	AT4G03420	--
Ghir_A01G001750	0	0	0	0	0	0.0233607	0	0	0	0.008297	--	--	--	--	--	Ghir_A01	1537327	1539488	--	K23538|1e-172|gab:108482689|K23538 ELMOD; ELMO domain-containing protein	Function unknown	ELMO/CED-12 family	--	PREDICTED: ELMO domain-containing protein A [Gossypium arboreum] TYH29544.1 hypothetical protein ES288_A01G021100v1 [Gossypium darwinii] TYI41429.1 hypothetical protein ES332_A01G020600v1 [Gossypium tomentosum] TYI41430.1 hypothetical protein ES332_A01G020600v1 [Gossypium tomentosum] TYJ47832.1 hypothetical protein E1A91_A01G018700v1 [Gossypium mustelinum] KAB2095163.1 hypothetical protein ES319_…	--	--
Ghir_A01G001770	0.161624	0.126282	0.061734	0.047508	0.394876	0.166183	0.216203	0.224057	0.0404583	0.339622	--	--	--	--	--	Ghir_A01	1553889	1556285	Molecular Function: DNA-binding transcription factor activity (GO:0003700);; Cellular Component: nucleus (GO:0005634);; Cellular Component: cytoplasm (GO:0005737);; Biological Process: transcription, DNA-templated (GO:0006351);; Biological Process: response to salt stress (GO:0009651);; Biological Process: ethylene-activated signaling pathway (GO:0009873);; Molecular Function: sequence-specific D…	--|0.0|gab:108482148|hypothetical protein	--	AP2 domain	Ethylene-responsive transcription factor ERF053 OS=Arabidopsis thaliana OX=3702 GN=ERF053 PE=1 SV=1	hypothetical protein ES319_A01G017600v1 [Gossypium barbadense]	--	--
Ghir_A01G001780	2.32154	2.26699	1.39987	2.34585	0.710708	2.22486	3.31988	1.47666	2.2737	1.38491	not	not	not	not	not	Ghir_A01	1569903	1572419	Molecular Function: ubiquitin-protein transferase activity (GO:0004842);; Cellular Component: endoplasmic reticulum membrane (GO:0005789);; Biological Process: response to osmotic stress (GO:0006970);; Molecular Function: zinc ion binding (GO:0008270);; Biological Process: response to cold (GO:0009409);; Biological Process: response to water deprivation (GO:0009414);; Biological Process: response…	K10666|0.0|gra:105774059|K10666 RNF5; E3 ubiquitin-protein ligase RNF5 [EC:2.3.2.27]	Posttranslational modification, protein turnover, chaperones	Zinc finger, C3HC4 type (RING finger);; RING-type zinc-finger;; Zinc finger, C3HC4 type (RING finger);; Zinc finger, C3HC4 type (RING finger)	E3 ubiquitin-protein ligase RMA1H1 OS=Capsicum annuum OX=4072 GN=RMA1H1 PE=1 SV=1	hypothetical protein ES288_A01G021400v1 [Gossypium darwinii] lcl|TYI41433.1 hypothetical protein ES332_A01G020900v1 [Gossypium tomentosum] lcl|KAB2095166.1 hypothetical protein ES319_A01G017700v1 [Gossypium barbadense]	--	--
Ghir_A01G001790	0	0	0	0	0.025083	0	0	0	0	0.0550567	--	--	--	--	--	Ghir_A01	1588089	1591846	Molecular Function: ATP binding (GO:0005524);; Cellular Component: cytoplasm (GO:0005737);; Molecular Function: ubiquitin protein ligase binding (GO:0031625);; Molecular Function: ubiquitin protein ligase activity (GO:0061630);;	K10581|0.0|gab:108482225|K10581 UBE2O; ubiquitin-conjugating enzyme E2 O [EC:2.3.2.24]	Posttranslational modification, protein turnover, chaperones	Ubiquitin-conjugating enzyme	Putative ubiquitin-conjugating enzyme E2 38 OS=Arabidopsis thaliana OX=3702 GN=UBC38 PE=3 SV=2	hypothetical protein ES288_A01G021500v1 [Gossypium darwinii] lcl|TYH29549.1 hypothetical protein ES288_A01G021500v1 [Gossypium darwinii]	--	--
Ghir_A01G001800	0.26333	0.17035	0.169393	0.136392	0.199546	0.225128	0.0821707	0.418029	0.179783	0.0368127	--	--	--	--	--	Ghir_A01	1594798	1595643	--	--|1e-116|ghi:107942190|hypothetical protein	--	--	--	hypothetical protein GOBAR_AA38876 [Gossypium barbadense] KAB2095168.1 hypothetical protein ES319_A01G017900v1 [Gossypium barbadense]	--	--
Ghir_A01G001810	0.0251057	0.007451	0.0105307	0.054172	0.0867293	0	0	0	0.049249	0.089813	--	--	--	--	--	Ghir_A01	1599659	1602783	Cellular Component: nucleus (GO:0005634);; Biological Process: DNA repair (GO:0006281);; Biological Process: DNA recombination (GO:0006310);; Cellular Component: Smc5-Smc6 complex (GO:0030915);;	K22825|0.0|ghi:107942191|K22825 NSMCE4; non-structural maintenance of chromosomes element 4	Function unknown	Nse4 C-terminal	Non-structural maintenance of chromosomes element 4 homolog A OS=Arabidopsis thaliana OX=3702 GN=NSE4A PE=2 SV=1	PREDICTED: non-structural maintenance of chromosomes element 4 homolog A-like [Gossypium hirsutum] PPR81838.1 hypothetical protein GOBAR_AA38875 [Gossypium barbadense] TYH29551.1 hypothetical protein ES288_A01G021700v1 [Gossypium darwinii] TYI41437.1 hypothetical protein ES332_A01G021200v1 [Gossypium tomentosum] TYJ47838.1 hypothetical protein E1A91_A01G019300v1 [Gossypium mustelinum] KAB2095169.…	--	--
Ghir_A01G001820	0	0	0	0	1.49611	0	0	0	0	0	--	--	--	--	down	Ghir_A01	1612803	1614186	Molecular Function: ATP binding (GO:0005524);; Cellular Component: plasma membrane (GO:0005886);; Biological Process: defense response (GO:0006952);; Biological Process: signal transduction (GO:0007165);; Molecular Function: ADP binding (GO:0043531);;	--|1e-173|gab:108481299|hypothetical protein	Signal transduction mechanisms	Leucine rich repeat;; Leucine Rich repeats (2 copies);; Leucine Rich Repeat	Probable disease resistance protein At4g14610 OS=Arabidopsis thaliana OX=3702 GN=At4g14610 PE=3 SV=1	hypothetical protein E1A91_A01G019400v1, partial [Gossypium mustelinum]	--	--
Ghir_A01G001830	0	0	0	0	1.36399	0	0	0	0	0.353905	--	--	--	--	--	Ghir_A01	1624013	1624204	Molecular Function: ATP binding (GO:0005524);; Cellular Component: plasma membrane (GO:0005886);; Biological Process: defense response (GO:0006952);; Biological Process: signal transduction (GO:0007165);; Molecular Function: ADP binding (GO:0043531);;	K13459|2e-35|ghi:107942183|K13459 RPS2; disease resistance protein RPS2	Signal transduction mechanisms	NB-ARC domain	Probable disease resistance protein At1g15890 OS=Arabidopsis thaliana OX=3702 GN=At1g15890 PE=3 SV=2	hypothetical protein GOBAR_DD28954 [Gossypium barbadense]	--	--
Ghir_A01G001840	0	0	0	0	0	0	0	0	0	0	--	--	--	--	--	Ghir_A01	1631424	1633115	Molecular Function: ATP binding (GO:0005524);; Cellular Component: plasma membrane (GO:0005886);; Biological Process: defense response (GO:0006952);; Biological Process: signal transduction (GO:0007165);; Molecular Function: ADP binding (GO:0043531);;	K13459|0.0|ghi:107942187|K13459 RPS2; disease resistance protein RPS2	Signal transduction mechanisms	NB-ARC domain	Probable disease resistance protein At1g15890 OS=Arabidopsis thaliana OX=3702 GN=At1g15890 PE=3 SV=2	hypothetical protein ES288_A01G022000v1 [Gossypium darwinii]	--	--
Ghir_A01G001850	0	0	0	0.0133137	1.7649	0	0	0	0	1.51148	--	--	--	--	not	Ghir_A01	1638236	1661153	Molecular Function: ATP binding (GO:0005524);; Cellular Component: plasma membrane (GO:0005886);; Biological Process: defense response (GO:0006952);; Biological Process: signal transduction (GO:0007165);; Molecular Function: ADP binding (GO:0043531);;	--|0.0|ghi:107961056|hypothetical protein	Signal transduction mechanisms	NB-ARC domain;; Leucine rich repeat;; Leucine Rich repeats (2 copies)	Disease resistance protein SUMM2 OS=Arabidopsis thaliana OX=3702 GN=SUMM2 PE=1 SV=1	hypothetical protein GOBAR_AA37101 [Gossypium barbadense]	--	--
Ghir_A01G001870	0	0.0150147	0.072661	0.131532	1.77632	0	0	0	0.065437	2.04128	--	--	--	--	not	Ghir_A01	1686102	1689251	Molecular Function: ATP binding (GO:0005524);; Cellular Component: plasma membrane (GO:0005886);; Biological Process: defense response (GO:0006952);; Biological Process: signal transduction (GO:0007165);; Molecular Function: ADP binding (GO:0043531);;	K13459|0.0|ghi:107944830|K13459 RPS2; disease resistance protein RPS2	Signal transduction mechanisms	NB-ARC domain;; Leucine rich repeat;; Leucine Rich repeats (2 copies)	Disease resistance protein SUMM2 OS=Arabidopsis thaliana OX=3702 GN=SUMM2 PE=1 SV=1	hypothetical protein ES319_A01G019100v1 [Gossypium barbadense]	--	--
Ghir_A01G001880	0	0	0	0	0	0	0	0	0	0	--	--	--	--	--	Ghir_A01	1691613	1691920	Molecular Function: ATP binding (GO:0005524);; Cellular Component: cytosol (GO:0005829);; Cellular Component: plasma membrane (GO:0005886);; Biological Process: defense response (GO:0006952);; Biological Process: signal transduction (GO:0007165);; Molecular Function: ADP binding (GO:0043531);;	K13459|1e-46|ghi:107942188|K13459 RPS2; disease resistance protein RPS2	Signal transduction mechanisms	--	Probable disease resistance protein At1g61300 OS=Arabidopsis thaliana OX=3702 GN=At1g61300 PE=2 SV=2	hypothetical protein ES319_A01G019200v1 [Gossypium barbadense]	--	--
Ghir_A01G001890	0	0	0.0116983	0.051011	0.462676	0	0	0	0.00572467	0.396788	--	--	--	--	not	Ghir_A01	1701339	1703981	Molecular Function: ATP binding (GO:0005524);; Cellular Component: plasma membrane (GO:0005886);; Biological Process: defense response (GO:0006952);; Biological Process: signal transduction (GO:0007165);; Molecular Function: ADP binding (GO:0043531);;	K13459|0.0|gab:108483234|K13459 RPS2; disease resistance protein RPS2	Signal transduction mechanisms	NB-ARC domain;; Leucine rich repeat;; Leucine Rich repeats (2 copies)	Probable disease resistance protein At5g63020 OS=Arabidopsis thaliana OX=3702 GN=At5g63020 PE=2 SV=2	hypothetical protein ES319_A01G019300v1 [Gossypium barbadense]	--	--
Ghir_A01G001900	0	0	0	0	0	0	0	0	0	0	--	--	--	--	--	Ghir_A01	1718055	1718246	Molecular Function: ATP binding (GO:0005524);; Cellular Component: plasma membrane (GO:0005886);; Biological Process: defense response (GO:0006952);; Biological Process: signal transduction (GO:0007165);; Molecular Function: ADP binding (GO:0043531);;	K13459|3e-35|ghi:107961054|K13459 RPS2; disease resistance protein RPS2	Signal transduction mechanisms	NB-ARC domain	Probable disease resistance protein At1g15890 OS=Arabidopsis thaliana OX=3702 GN=At1g15890 PE=3 SV=2	hypothetical protein GOBAR_AA39527 [Gossypium barbadense]	--	--
Ghir_A01G001910	0	0	0	0.0935757	0.773951	0	0	0	0.118057	0.541288	--	--	--	--	--	Ghir_A01	1731954	1732274	Molecular Function: ATP binding (GO:0005524);; Cellular Component: plasma membrane (GO:0005886);; Biological Process: defense response (GO:0006952);; Biological Process: signal transduction (GO:0007165);; Molecular Function: ADP binding (GO:0043531);;	--|4e-69|ghi:107928844|hypothetical protein	Signal transduction mechanisms	--	Disease resistance protein SUMM2 OS=Arabidopsis thaliana OX=3702 GN=SUMM2 PE=1 SV=1	hypothetical protein ES319_D03G024600v1 [Gossypium barbadense]	--	--
Ghir_A01G001920	0.0231147	0	0.0136767	0.0370197	0.259576	0	0	0	0.0363373	0.111259	--	--	--	--	--	Ghir_A01	1752421	1753793	Molecular Function: ATP binding (GO:0005524);; Cellular Component: plasma membrane (GO:0005886);; Biological Process: defense response (GO:0006952);; Biological Process: signal transduction (GO:0007165);; Molecular Function: ADP binding (GO:0043531);;	K13459|0.0|ghi:107960114|K13459 RPS2; disease resistance protein RPS2	Signal transduction mechanisms	NB-ARC domain;; ATPase domain predominantly from Archaea	Probable disease resistance protein At1g61190 OS=Arabidopsis thaliana OX=3702 GN=At1g61190 PE=3 SV=1	hypothetical protein ES332_A01G022800v1 [Gossypium tomentosum]	--	--
Ghir_A01G001930	6.8407	7.04656	7.45235	6.64004	3.11231	6.79079	4.78645	6.20361	5.91782	3.37405	not	not	not	not	not	Ghir_A01	1756311	1759372	Molecular Function: nucleotide binding (GO:0000166);; Molecular Function: RNA binding (GO:0003723);; Cellular Component: nucleolus (GO:0005730);; Biological Process: rRNA processing (GO:0006364);;	K17560|0.0|ghi:107960115|K17560 URI1; unconventional prefoldin RPB5 interactor 1	Function unknown	Prefoldin subunit	Nucleolin 2 OS=Oryza sativa subsp. japonica OX=39947 GN=Os04g0620700 PE=2 SV=2	hypothetical protein ES288_A01G022600v1 [Gossypium darwinii]	--	--
Ghir_A01G001940	0	0	0	0	0	0	0	0	0	0.0171843	--	--	--	--	--	Ghir_A01	1770995	1772475	Molecular Function: structural constituent of cell wall (GO:0005199);; Cellular Component: extracellular region (GO:0005576);; Cellular Component: cell wall (GO:0005618);; Cellular Component: plant-type cell wall (GO:0009505);; Cellular Component: plasmodesma (GO:0009506);; Biological Process: cell wall organization (GO:0071555);;	--|0.0|ghi:107960116|hypothetical protein	--	Leucine rich repeat;; Leucine Rich repeats (2 copies);; Leucine Rich repeat;; Leucine rich repeat N-terminal domain;; Leucine Rich Repeat	Leucine-rich repeat extensin-like protein 4 OS=Arabidopsis thaliana OX=3702 GN=LRX4 PE=1 SV=1	hypothetical protein ES319_A01G020200v1 [Gossypium barbadense]	--	--
Ghir_A01G001960	0	0	0	0	0	0	0	0	0	0	--	--	--	--	--	Ghir_A01	1782931	1783581	Biological Process: lipid transport (GO:0006869);; Molecular Function: lipid binding (GO:0008289);; Cellular Component: membrane (GO:0016020);;	--|2e-81|ghi:107938466|hypothetical protein	--	Protease inhibitor/seed storage/LTP family	Non-specific lipid-transfer protein 13 OS=Arabidopsis thaliana OX=3702 GN=LTP13 PE=2 SV=1	PREDICTED: non-specific lipid-transfer protein 13-like [Gossypium hirsutum] XP_016753114.1 PREDICTED: non-specific lipid-transfer protein 13-like [Gossypium hirsutum]	--	--
Ghir_A01G001970	453.265	323.953	167.526	132.125	5.46064	410.029	574.308	382.078	225.474	2.50269	not	up	not	up	not	Ghir_A01	1786897	1788211	Molecular Function: DNA binding (GO:0003677);; Molecular Function: DNA-binding transcription factor activity (GO:0003700);; Cellular Component: nucleus (GO:0005634);; Biological Process: transcription, DNA-templated (GO:0006351);; Biological Process: regulation of transcription, DNA-templated (GO:0006355);; Biological Process: negative regulation of seed germination (GO:0010187);; Molecular Funct…	K23047|0.0|ghi:107960118|K23047 UNKL; E3 ubiquitin-protein ligase UNKL [EC:2.3.2.27]	General function prediction only	Zinc finger C-x8-C-x5-C-x3-H type (and similar)	Zinc finger CCCH domain-containing protein 2 OS=Arabidopsis thaliana OX=3702 GN=At1g03790 PE=2 SV=1	PREDICTED: zinc finger CCCH domain-containing protein 2-like [Gossypium hirsutum] TYI41464.1 hypothetical protein ES332_A01G023500v1 [Gossypium tomentosum] TYJ47858.1 hypothetical protein E1A91_A01G021200v1 [Gossypium mustelinum]	--	--
Ghir_A01G001980	153.186	90.8795	53.4649	66.8557	3.9653	130.307	161.71	120.145	65.5107	3.04074	not	up	not	up	not	Ghir_A01	1792612	1793882	Molecular Function: DNA binding (GO:0003677);; Molecular Function: DNA-binding transcription factor activity (GO:0003700);; Cellular Component: nucleus (GO:0005634);; Biological Process: transcription, DNA-templated (GO:0006351);; Biological Process: regulation of transcription, DNA-templated (GO:0006355);; Biological Process: negative regulation of seed germination (GO:0010187);; Molecular Funct…	K23047|0.0|ghi:107938459|K23047 UNKL; E3 ubiquitin-protein ligase UNKL [EC:2.3.2.27]	General function prediction only	Zinc finger C-x8-C-x5-C-x3-H type (and similar)	Zinc finger CCCH domain-containing protein 2 OS=Arabidopsis thaliana OX=3702 GN=At1g03790 PE=2 SV=1	PREDICTED: zinc finger CCCH domain-containing protein 2-like [Gossypium hirsutum] XP_016751829.1 PREDICTED: zinc finger CCCH domain-containing protein 2-like [Gossypium hirsutum] PPR85614.1 hypothetical protein GOBAR_AA35068 [Gossypium barbadense]	--	--
Ghir_A01G001990	9.12261	9.78987	8.47957	8.07722	1.59113	9.10604	13.7789	9.14328	9.99093	2.43822	not	not	not	not	not	Ghir_A01	1808931	1810803	--	--|0.0|ghi:107938478|hypothetical protein	--	--	--	PREDICTED: putative box C/D snoRNA protein SPCC613.07 [Gossypium hirsutum] XP_016727138.1 PREDICTED: putative box C/D snoRNA protein SPCC613.07 [Gossypium hirsutum] XP_016727139.1 PREDICTED: putative box C/D snoRNA protein SPCC613.07 [Gossypium hirsutum]	--	--
Ghir_A01G002000	34.7797	38.338	34.9315	38.4098	33.7368	35.1249	33.5739	40.7575	43.3711	36.089	not	not	not	not	not	Ghir_A01	1813379	1820157	Cellular Component: proteasome complex (GO:0000502);; Cellular Component: nucleus (GO:0005634);; Cellular Component: cytoplasm (GO:0005737);; Cellular Component: cytosol (GO:0005829);; Cellular Component: plasma membrane (GO:0005886);; Cellular Component: plasmodesma (GO:0009506);; Biological Process: response to salicylic acid (GO:0009751);; Biological Process: protein catabolic process (GO:0030…	K03028|0.0|gab:108483192|K03028 PSMD2; 26S proteasome regulatory subunit N1	Posttranslational modification, protein turnover, chaperones	RPN1/RPN2 N-terminal domain;; 26S proteasome non-ATPase regulatory subunit RPN1 C-terminal;; Proteasome/cyclosome repeat;; HEAT repeats	26S proteasome non-ATPase regulatory subunit 2 homolog A OS=Arabidopsis thaliana OX=3702 GN=RPN1A PE=1 SV=2	PREDICTED: 26S proteasome non-ATPase regulatory subunit 2 homolog A [Gossypium arboreum]	--	--
Ghir_A01G002010	2.06725	1.86651	8.64032	5.34346	4.36954	2.72489	1.78523	5.4547	5.11051	7.20031	not	not	not	not	not	Ghir_A01	1827079	1829689	Molecular Function: DNA binding (GO:0003677);; Cellular Component: nucleus (GO:0005634);; Biological Process: transcription, DNA-templated (GO:0006351);; Biological Process: regulation of transcription, DNA-templated (GO:0006355);; Biological Process: negative regulation of leaf senescence (GO:1900056);;	--|0.0|ghi:107938455|hypothetical protein	--	Myb-like DNA-binding domain	Transcription activator GLK1 OS=Arabidopsis thaliana OX=3702 GN=GLK1 PE=1 SV=2	PREDICTED: transcription activator GLK1-like [Gossypium hirsutum] XP_016727114.1 PREDICTED: transcription activator GLK1-like [Gossypium hirsutum] PPR92033.1 hypothetical protein GOBAR_AA28660 [Gossypium barbadense]	--	--
Ghir_A01G002020	0.0746363	0.0488427	0	0.125092	3.07069	0	0	0	0.0833363	2.13985	--	--	--	--	not	Ghir_A01	1839002	1839803	--	--|6e-50|ghi:107938472|hypothetical protein	--	--	--	PREDICTED: uncharacterized protein LOC107933072 [Gossypium hirsutum] XP_016727130.1 PREDICTED: uncharacterized protein LOC107938472 [Gossypium hirsutum] XP_017641129.1 PREDICTED: uncharacterized protein LOC108482506 [Gossypium arboreum] KHG13611.1 hypothetical protein F383_16970 [Gossypium arboreum] PPD79016.1 hypothetical protein GOBAR_DD24069 [Gossypium barbadense] PPR92032.1 hypothetical prote…	--	--
Ghir_A01G002030	0.0342967	0.016697	0.113616	0.42319	2.79481	0.0102133	0.023032	0.0461873	0.17633	1.76641	--	--	--	--	not	Ghir_A01	1844253	1846622	Cellular Component: endoplasmic reticulum (GO:0005783);; Biological Process: protein folding (GO:0006457);;	K09510|0.0|ghi:107938471|K09510 DNAJB4; DnaJ homolog subfamily B member 4	Posttranslational modification, protein turnover, chaperones	DnaJ C terminal domain;; DnaJ domain	DnaJ protein ERDJ3B OS=Oryza sativa subsp. japonica OX=39947 GN=ERDJ3B PE=1 SV=1	PREDICTED: dnaJ homolog subfamily B member 13-like [Gossypium hirsutum] XP_017642286.1 PREDICTED: dnaJ homolog subfamily B member 13-like [Gossypium arboreum] KHG26831.1 DnaJ subfamily B member 13 [Gossypium arboreum] TYJ47865.1 hypothetical protein E1A91_A01G021900v1 [Gossypium mustelinum]	AT4G28480	--
Ghir_A01G002040	14.7233	15.0942	19.091	17.639	26.8794	11.9293	11.2811	10.9386	16.8257	33.3287	not	not	not	not	not	Ghir_A01	1846615	1851529	Molecular Function: acyl-CoA dehydrogenase activity (GO:0003995);; Molecular Function: acyl-CoA oxidase activity (GO:0003997);; Cellular Component: peroxisome (GO:0005777);; Biological Process: fatty acid beta-oxidation (GO:0006635);; Biological Process: fatty acid beta-oxidation using acyl-CoA oxidase (GO:0033540);; Molecular Function: flavin adenine dinucleotide binding (GO:0050660);; Biologica…	K00232|0.0|gra:105774243|K00232 E1.3.3.6; acyl-CoA oxidase [EC:1.3.3.6]	--	Acyl-CoA oxidase;; Acyl-CoA dehydrogenase, middle domain;; Acyl-CoA dehydrogenase, C-terminal domain	Acyl-coenzyme A oxidase 3, peroxisomal OS=Arabidopsis thaliana OX=3702 GN=ACX3 PE=1 SV=1	hypothetical protein ES288_A01G023700v1 [Gossypium darwinii] lcl|TYI41472.1 hypothetical protein ES332_A01G024100v1 [Gossypium tomentosum]	AT1G06290	--
Ghir_A01G002050	0	0	0.00564033	0.00189267	0.0925593	0.006694	0.0115413	0	0	0.067269	--	--	--	--	--	Ghir_A01	1855172	1867317	Molecular Function: acyl-CoA dehydrogenase activity (GO:0003995);; Molecular Function: acyl-CoA oxidase activity (GO:0003997);; Cellular Component: peroxisome (GO:0005777);; Biological Process: fatty acid beta-oxidation (GO:0006635);; Biological Process: fatty acid beta-oxidation using acyl-CoA oxidase (GO:0033540);; Molecular Function: flavin adenine dinucleotide binding (GO:0050660);; Biologica…	K00232|0.0|ghi:107938470|K00232 E1.3.3.6; acyl-CoA oxidase [EC:1.3.3.6]	--	Acyl-CoA oxidase;; Acyl-CoA dehydrogenase, middle domain;; Acyl-CoA dehydrogenase, C-terminal domain	Acyl-coenzyme A oxidase 3, peroxisomal OS=Arabidopsis thaliana OX=3702 GN=ACX3 PE=1 SV=1	hypothetical protein ES332_A01G024200v1 [Gossypium tomentosum] lcl|KAB2095204.1 hypothetical protein ES319_A01G021300v1 [Gossypium barbadense]	--	--
Ghir_A01G002070	0.85938	0.691925	0.573871	1.08199	0.486654	1.2441	0.225188	1.0824	1.04881	1.01871	not	not	not	down	not	Ghir_A01	1888576	1890477	Molecular Function: RNA binding (GO:0003723);; Molecular Function: endonuclease activity (GO:0004519);; Molecular Function: zinc ion binding (GO:0008270);; Biological Process: RNA modification (GO:0009451);; Cellular Component: intracellular membrane-bounded organelle (GO:0043231);;	--|0.0|ghi:107938457|hypothetical protein	General function prediction only	PPR repeat family;; PPR repeat;; DYW family of nucleic acid deaminases;; PPR repeat;; Pentatricopeptide repeat domain	Pentatricopeptide repeat-containing protein At4g21065 OS=Arabidopsis thaliana OX=3702 GN=PCMP-H28 PE=2 SV=2	PREDICTED: pentatricopeptide repeat-containing protein At4g21065-like [Gossypium hirsutum]	--	--
Ghir_A01G002080	6.56182	6.8049	6.5151	6.44563	4.56023	6.34053	8.7027	7.77975	8.31122	4.05496	not	not	not	not	not	Ghir_A01	1894913	1900226	--	--|0.0|ghi:107938467|hypothetical protein	--	--	--	hypothetical protein ES319_A01G021600v1 [Gossypium barbadense]	--	--
Ghir_A01G002090	3.20249	4.74573	4.52671	4.47321	2.33749	3.41595	5.15018	4.13822	5.72346	2.11124	not	not	not	not	not	Ghir_A01	1901466	1905562	Cellular Component: nucleolus (GO:0005730);; Cellular Component: mediator complex (GO:0016592);;	--|1e-162|ghi:107938454|hypothetical protein	--	--	Mediator-associated protein 2 OS=Arabidopsis thaliana OX=3702 GN=At5g64680 PE=1 SV=1	PREDICTED: mediator-associated protein 2-like [Gossypium hirsutum] TYI41477.1 hypothetical protein ES332_A01G024600v1 [Gossypium tomentosum] TYJ47873.1 hypothetical protein E1A91_A01G022600v1 [Gossypium mustelinum] KAB2095208.1 hypothetical protein ES319_A01G021700v1 [Gossypium barbadense]	--	--
Ghir_A01G002100	2.54488	3.27014	4.0051	4.23295	14.7736	2.81344	6.01637	2.99465	5.05494	15.1551	not	not	not	up	not	Ghir_A01	1905369	1909227	Molecular Function: transporter activity (GO:0005215);; Cellular Component: nucleus (GO:0005634);; Cellular Component: cytosol (GO:0005829);; Cellular Component: plasma membrane (GO:0005886);; Biological Process: cell cycle (GO:0007049);; Molecular Function: lipid binding (GO:0008289);; Cellular Component: integral component of membrane (GO:0016021);; Biological Process: cell division (GO:0051301…	--|0.0|ghi:107938480|hypothetical protein	Lipid transport and metabolism	CRAL/TRIO domain;; Divergent CRAL/TRIO domain	Patellin-4 OS=Arabidopsis thaliana OX=3702 GN=PATL4 PE=1 SV=2	PREDICTED: random slug protein 5 [Gossypium hirsutum]	--	--
Ghir_A01G002110	16.3028	18.9425	19.3818	13.6751	14.1055	25.5205	43.2483	33.964	27.7268	21.4083	not	not	up	up	not	Ghir_A01	1909792	1912703	--	K00411|0.0|ghi:107938477|K00411 UQCRFS1; ubiquinol-cytochrome c reductase iron-sulfur subunit [EC:7.1.1.8]	Energy production and conversion	Rieske [2Fe-2S] domain;; Ubiquinol cytochrome reductase transmembrane region	Cytochrome b-c1 complex subunit Rieske-2, mitochondrial OS=Arabidopsis thaliana OX=3702 GN=UCR1-2 PE=1 SV=1	PREDICTED: cytochrome b-c1 complex subunit Rieske-4, mitochondrial-like [Gossypium hirsutum] TYH29583.1 hypothetical protein ES288_A01G024400v1 [Gossypium darwinii] TYI41479.1 hypothetical protein ES332_A01G024800v1 [Gossypium tomentosum]	--	--
Ghir_A01G002120	2.70839	2.40694	2.40231	3.30777	13.1001	4.46738	3.20327	4.01334	4.24162	16.2669	not	not	not	not	not	Ghir_A01	1913371	1916412	--	--|0.0|ghi:107938451|hypothetical protein	--	Uncharacterized integral membrane protein (DUF2301)	--	PREDICTED: uncharacterized protein LOC107938451 [Gossypium hirsutum]	--	--
Ghir_A01G002130	1.22388	1.28099	2.09559	2.87637	6.59438	1.16979	1.2092	1.5113	2.63819	6.54194	not	not	not	not	not	Ghir_A01	1917060	1924800	Molecular Function: nucleotide binding (GO:0000166);; Molecular Function: RNA binding (GO:0003723);;	--|0.0|ghi:107938474|hypothetical protein	Cell cycle control, cell division, chromosome partitioning	RNA recognition motif 2;; RNA recognition motif. (a.k.a. RRM, RBD, or RNP domain);; RNA recognition motif. (a.k.a. RRM, RBD, or RNP domain)	Protein MEI2-like 4 OS=Oryza sativa subsp. japonica OX=39947 GN=ML4 PE=2 SV=1	PREDICTED: protein MEI2-like 4 [Gossypium hirsutum]	--	--
Ghir_A01G002140	1.43572	1.41514	1.97457	2.17117	4.99333	1.7224	0.975166	1.75933	2.07197	4.40882	not	not	not	not	not	Ghir_A01	1947362	1950481	Molecular Function: DNA binding (GO:0003677);; Molecular Function: DNA-binding transcription factor activity (GO:0003700);; Cellular Component: nucleus (GO:0005634);; Biological Process: transcription, DNA-templated (GO:0006351);; Biological Process: regulation of transcription, DNA-templated (GO:0006355);; Biological Process: defense response (GO:0006952);; Molecular Function: protein homodimeri…	--|0.0|gab:108480473|hypothetical protein	--	Myb/SANT-like DNA-binding domain	Trihelix transcription factor ASR3 OS=Arabidopsis thaliana OX=3702 GN=ASR3 PE=1 SV=1	PREDICTED: trihelix transcription factor ASR3 [Gossypium arboreum] KHG13774.1 Trihelix transcription factor GTL1 -like protein [Gossypium arboreum] PPR90616.1 hypothetical protein GOBAR_AA30074 [Gossypium barbadense] KAB2095226.1 hypothetical protein ES319_A01G022200v1 [Gossypium barbadense]	--	--
Ghir_A01G002150	1.75778	2.14091	2.8521	3.78052	3.70132	1.54826	1.30005	1.96064	2.56779	3.8518	not	not	not	not	not	Ghir_A01	1958680	1966765	Molecular Function: GTPase activator activity (GO:0005096);; Cellular Component: cytosol (GO:0005829);; Cellular Component: plasma membrane (GO:0005886);; Biological Process: endocytosis (GO:0006897);; Biological Process: response to auxin (GO:0009733);; Biological Process: leaf morphogenesis (GO:0009965);; Biological Process: xylem and phloem pattern formation (GO:0010051);; Biological Process: …	K12489|0.0|ghi:107938473|K12489 ACAP; Arf-GAP with coiled-coil, ANK repeat and PH domain-containing protein	Signal transduction mechanisms	BAR domain of APPL family;; Putative GTPase activating protein for Arf;; Ankyrin repeats (3 copies);; BAR domain;; Ankyrin repeats (many copies);; Ankyrin repeat;; PH domain;; Ankyrin repeats (many copies);; Ankyrin repeat	ADP-ribosylation factor GTPase-activating protein AGD3 OS=Arabidopsis thaliana OX=3702 GN=AGD3 PE=1 SV=1	hypothetical protein ES288_A01G024800v1 [Gossypium darwinii] lcl|TYI41499.1 hypothetical protein ES332_A01G025200v1 [Gossypium tomentosum] lcl|TYJ47888.1 hypothetical protein E1A91_A01G023200v1 [Gossypium mustelinum]	--	--
Ghir_A01G002160	0.0884743	0.237984	0.128746	0.458626	4.57966	0.072327	0.0816177	0.181726	0.256634	1.8278	--	--	--	--	not	Ghir_A01	1973727	1977128	Molecular Function: transcription corepressor activity (GO:0003714);; Cellular Component: nucleus (GO:0005634);; Biological Process: transcription, DNA-templated (GO:0006351);; Biological Process: regulation of transcription, DNA-templated (GO:0006355);; Biological Process: defense response (GO:0006952);; Biological Process: response to wounding (GO:0009611);; Biological Process: response to jasm…	K13464|1e-130|gab:108482284|K13464 JAZ; jasmonate ZIM domain-containing protein	--	Jas motif;; tify domain	Protein TIFY 9 OS=Arabidopsis thaliana OX=3702 GN=TIFY9 PE=1 SV=1	hypothetical protein ES332_A01G025300v1 [Gossypium tomentosum]	--	--
Ghir_A01G002170	0	0	0.055019	0	0.0204803	0	0	0	0	0.0228803	--	--	--	--	--	Ghir_A01	1981027	1983759	Biological Process: embryo development ending in seed dormancy (GO:0009793);; Biological Process: seed germination (GO:0009845);; Biological Process: regulation of seed germination (GO:0010029);; Biological Process: maintenance of seed dormancy by absisic acid (GO:0098755);;	--|0.0|gab:108482420|hypothetical protein	--	GRAM domain	GEM-like protein 5 OS=Arabidopsis thaliana OX=3702 GN=At5g13200 PE=1 SV=1	hypothetical protein E1A91_A01G023400v1 [Gossypium mustelinum]	--	--
Ghir_A01G002190	0	0	0	0	0	0	0	0	0	0	--	--	--	--	--	Ghir_A01	1991181	1992358	--	--|1e-141|ghi:107938463|hypothetical protein	General function prediction only	Domain of unknown function (DUF4283);; Zinc knuckle	--	PREDICTED: uncharacterized protein LOC107938463 [Gossypium hirsutum]	--	--
Ghir_A01G002200	0	0	0	0	0.00806167	0	0	0	0	0	--	--	--	--	--	Ghir_A01	1998598	2003203	--	--|1e-101|ghi:107938465|hypothetical protein	--	LITAF-like zinc ribbon domain	GSH-induced LITAF domain protein OS=Arabidopsis thaliana OX=3702 GN=GILP PE=1 SV=1	PREDICTED: uncharacterized protein LOC107938465 [Gossypium hirsutum] XP_017641371.1 PREDICTED: uncharacterized protein LOC108482772 [Gossypium arboreum] PPR90611.1 hypothetical protein GOBAR_AA30069 [Gossypium barbadense] TYH29602.1 hypothetical protein ES288_A01G025200v1 [Gossypium darwinii] TYI41503.1 hypothetical protein ES332_A01G025600v1 [Gossypium tomentosum] KAB2095231.1 hypothetical prote…	--	--
Ghir_A01G002210	1.36292	3.30592	4.12721	3.80946	3.34164	1.25688	1.38828	3.02863	3.39192	3.05884	not	not	not	down	not	Ghir_A01	2027334	2030463	Molecular Function: DNA-binding transcription factor activity (GO:0003700);; Cellular Component: nucleus (GO:0005634);; Biological Process: regulation of transcription, DNA-templated (GO:0006355);; Molecular Function: zinc ion binding (GO:0008270);;	--|0.0|ghi:107938479|hypothetical protein	--	CCT motif;; B-box zinc finger	Zinc finger protein CONSTANS-LIKE 15 OS=Arabidopsis thaliana OX=3702 GN=COL15 PE=1 SV=1	hypothetical protein E1A91_A01G023700v1 [Gossypium mustelinum]	--	LOC_Os06g08190
Ghir_A01G002220	0	0	0	0	0	0	0	0	0	0	--	--	--	--	--	Ghir_A01	2032720	2037544	Molecular Function: transmembrane receptor protein serine/threonine kinase activity (GO:0004675);; Molecular Function: ATP binding (GO:0005524);; Cellular Component: plasma membrane (GO:0005886);; Biological Process: protein phosphorylation (GO:0006468);; Biological Process: cell surface receptor signaling pathway (GO:0007166);; Biological Process: brassinosteroid mediated signaling pathway (GO:0…	--|1e-106|ghi:107938464|hypothetical protein	--	Leucine rich repeat N-terminal domain	LRR receptor kinase BAK1 OS=Oryza sativa subsp. japonica OX=39947 GN=BAK1 PE=1 SV=1	PREDICTED: somatic embryogenesis receptor kinase 2-like [Gossypium hirsutum]	--	--
Ghir_A01G002240	10.2945	11.5531	12.9314	16.845	16.38	10.7367	10.5856	12.2928	14.9215	14.4051	not	not	not	not	not	Ghir_A01	2050886	2056418	Molecular Function: pyruvate dehydrogenase (acetyl-transferring) activity (GO:0004739);; Cellular Component: mitochondrial matrix (GO:0005759);; Biological Process: acetyl-CoA biosynthetic process from pyruvate (GO:0006086);; Biological Process: glycolytic process (GO:0006096);;	K00162|0.0|ghi:107938475|K00162 PDHB; pyruvate dehydrogenase E1 component beta subunit [EC:1.2.4.1]	Energy production and conversion	Transketolase, pyrimidine binding domain;; Transketolase, C-terminal domain	Pyruvate dehydrogenase E1 component subunit beta-2, mitochondrial OS=Oryza sativa subsp. japonica OX=39947 GN=Os09g0509200 PE=2 SV=1	PREDICTED: pyruvate dehydrogenase E1 component subunit beta-2, mitochondrial-like [Gossypium hirsutum] TYI41506.1 hypothetical protein ES332_A01G025900v1 [Gossypium tomentosum] TYI41507.1 hypothetical protein ES332_A01G025900v1 [Gossypium tomentosum]	--	--
Ghir_A01G002250	0.309357	0.243134	0.0345887	0.381462	43.9396	1.91391	0.150203	0.575903	0.0803503	21.1819	up	--	--	--	not	Ghir_A01	2077297	2080858	Cellular Component: Golgi membrane (GO:0000139);; Cellular Component: integral component of plasma membrane (GO:0005887);; Molecular Function: sucrose transmembrane transporter activity (GO:0008515);; Biological Process: embryo development ending in seed dormancy (GO:0009793);; Biological Process: leaf senescence (GO:0010150);; Biological Process: seed maturation (GO:0010431);; Biological Process…	K15382|0.0|ghi:107938460|K15382 SLC50A; solute carrier family 50 (sugar transporter)	General function prediction only	Sugar efflux transporter for intercellular exchange	Bidirectional sugar transporter SWEET15 OS=Arabidopsis thaliana OX=3702 GN=SWEET15 PE=1 SV=1	PREDICTED: bidirectional sugar transporter SWEET15-like [Gossypium hirsutum] TYI41508.1 hypothetical protein ES332_A01G026000v1 [Gossypium tomentosum]	--	--
Ghir_A01G002260	2.30928	2.69894	3.49407	3.70136	5.32888	2.14898	2.88931	2.64697	3.40337	4.9716	not	not	not	not	not	Ghir_A01	2099205	2110725	Biological Process: pattern recognition receptor signaling pathway (GO:0002221);; Molecular Function: protein kinase activity (GO:0004672);; Molecular Function: protein serine/threonine kinase activity (GO:0004674);; Molecular Function: transmembrane receptor protein serine/threonine kinase activity (GO:0004675);; Molecular Function: ATP binding (GO:0005524);; Cellular Component: plasma membrane …	K13430|0.0|ghi:107905242|K13430 PBS1; serine/threonine-protein kinase PBS1 [EC:2.7.11.1]	Signal transduction mechanisms	Protein kinase domain;; Protein tyrosine and serine/threonine kinase	Serine/threonine-protein kinase PBS1 OS=Arabidopsis thaliana OX=3702 GN=PBS1 PE=1 SV=1	PREDICTED: serine/threonine-protein kinase PBS1-like [Gossypium hirsutum] TYI41509.1 hypothetical protein ES332_A01G031800v1 [Gossypium tomentosum]	--	--
Ghir_A01G002270	0.210551	0.435515	0.699133	0.927591	4.24288	0.213195	0.245162	0.186743	0.988408	4.2296	--	not	not	--	not	Ghir_A01	2118770	2124320	--	--|0.0|gab:108480478|hypothetical protein	--	Amidohydrolase family;; Amidohydrolase family	--	hypothetical protein GOBAR_AA14286 [Gossypium barbadense]	--	LOC_Os12g28270
Ghir_A01G002280	33.4107	34.3413	30.4385	54.4528	106.994	30.1858	15.758	33.7671	38.382	130.063	not	not	not	not	not	Ghir_A01	2125538	2128699	Molecular Function: peptidyl-prolyl cis-trans isomerase activity (GO:0003755);; Biological Process: protein folding (GO:0006457);; Biological Process: transport (GO:0006810);; Cellular Component: chloroplast (GO:0009507);; Cellular Component: chloroplast stromal thylakoid (GO:0009533);; Cellular Component: chloroplast thylakoid (GO:0009534);; Cellular Component: chloroplast thylakoid membrane (GO…	K03768|0.0|ghi:107905244|K03768 PPIB; peptidyl-prolyl cis-trans isomerase B (cyclophilin B) [EC:5.2.1.8]	Posttranslational modification, protein turnover, chaperones	Cyclophilin type peptidyl-prolyl cis-trans isomerase/CLD	Photosynthetic NDH subunit of lumenal location 5, chloroplastic OS=Arabidopsis thaliana OX=3702 GN=PNSL5 PE=1 SV=1	PREDICTED: photosynthetic NDH subunit of lumenal location 5, chloroplastic-like [Gossypium hirsutum]	--	--
Ghir_A01G002290	1.46611	2.08446	2.49325	3.00915	1.97539	1.13037	1.37853	2.19083	2.75704	2.79202	not	not	not	not	not	Ghir_A01	2129515	2132797	Biological Process: metabolic process (GO:0008152);; Cellular Component: plasmodesma (GO:0009506);; Molecular Function: amino acid binding (GO:0016597);;	--|0.0|gab:108480485|hypothetical protein	--	ACT domain;; ACT domain;; ACT domain	ACT domain-containing protein ACR4 OS=Arabidopsis thaliana OX=3702 GN=ACR4 PE=2 SV=1	hypothetical protein E1A91_A01G024600v1 [Gossypium mustelinum]	--	--
Ghir_A01G002300	3.94936	7.85773	6.06197	8.32348	5.52631	3.77894	4.82281	5.91898	7.0892	6.78318	not	not	not	not	not	Ghir_A01	2143131	2148231	Molecular Function: glucose-6-phosphate dehydrogenase activity (GO:0004345);; Biological Process: glucose metabolic process (GO:0006006);; Biological Process: pentose-phosphate shunt (GO:0006098);; Cellular Component: chloroplast (GO:0009507);; Molecular Function: NADP binding (GO:0050661);;	K00036|0.0|gab:108483725|K00036 G6PD; glucose-6-phosphate 1-dehydrogenase [EC:1.1.1.49 1.1.1.363]	Carbohydrate transport and metabolism	Glucose-6-phosphate dehydrogenase, C-terminal domain;; Glucose-6-phosphate dehydrogenase, NAD binding domain	Glucose-6-phosphate 1-dehydrogenase, chloroplastic OS=Nicotiana tabacum OX=4097 PE=2 SV=1	PREDICTED: glucose-6-phosphate 1-dehydrogenase, chloroplastic-like [Gossypium arboreum] KHG17798.1 Glucose-6-phosphate 1-dehydrogenase-2C chloroplastic [Gossypium arboreum]	--	--
Ghir_A01G002310	0	0.0572277	0.0112403	0	0.704391	0	0	0	0	0.837082	--	--	--	--	not	Ghir_A01	2156242	2157618	--	--|0.0|gab:108482521|hypothetical protein	--	Domain of unknown function (DUF4408)	--	hypothetical protein ES332_A01G032400v1 [Gossypium tomentosum]	--	--
Ghir_A01G002320	3.1655	3.5211	5.81075	7.79542	32.6635	2.81851	2.1032	3.49811	5.7542	30.5973	not	not	not	not	not	Ghir_A01	2158019	2162119	Molecular Function: ATP-dependent peptidase activity (GO:0004176);; Molecular Function: metalloendopeptidase activity (GO:0004222);; Molecular Function: ATP binding (GO:0005524);; Biological Process: proteolysis (GO:0006508);; Molecular Function: metallopeptidase activity (GO:0008237);; Cellular Component: chloroplast thylakoid membrane (GO:0009535);; Cellular Component: chloroplast envelope (GO:…	K03798|0.0|gab:108483365|K03798 ftsH; cell division protease FtsH [EC:3.4.24.-]	Posttranslational modification, protein turnover, chaperones	Peptidase family M41;; ATPase family associated with various cellular activities (AAA);; AAA+ lid domain;; TIP49 P-loop domain;; AAA domain (dynein-related subfamily);; Holliday junction DNA helicase RuvB P-loop domain	ATP-dependent zinc metalloprotease FTSH 2, chloroplastic OS=Oryza sativa subsp. japonica OX=39947 GN=FTSH2 PE=3 SV=1	ATP-dependent zinc metalloprotease FTSH 2, chloroplastic -like protein [Gossypium arboreum]	AT2G30950	--
Ghir_A01G002330	0.605771	0.776493	0.822698	1.56622	3.35118	0.727562	0.478765	1.12416	1.52989	3.85162	not	not	not	not	not	Ghir_A01	2164145	2171176	Molecular Function: ATP binding (GO:0005524);; Cellular Component: chloroplast (GO:0009507);; Cellular Component: integral component of membrane (GO:0016021);; Molecular Function: ATPase activity, coupled to transmembrane movement of substances (GO:0042626);;	--|0.0|gab:108480251|hypothetical protein	--	ABC transporter transmembrane region 2;; ABC transporter;; SbmA/BacA-like family	ABC transporter D family member 2, chloroplastic OS=Arabidopsis thaliana OX=3702 GN=ABCC2 PE=1 SV=1	hypothetical protein ES332_A01G032600v1 [Gossypium tomentosum]	--	--
Ghir_A01G002340	6.74959	5.55567	5.15482	4.08917	1.8371	5.34633	6.29788	6.2429	4.72936	1.42212	not	not	not	not	not	Ghir_A01	2176465	2181859	Molecular Function: protein serine/threonine kinase activity (GO:0004674);; Molecular Function: ATP binding (GO:0005524);; Cellular Component: plasma membrane (GO:0005886);; Cellular Component: integral component of membrane (GO:0016021);;	--|0.0|gab:108480816|hypothetical protein	General function prediction only	Malectin-like domain;; Leucine Rich repeats (2 copies);; Leucine rich repeat N-terminal domain	Putative leucine-rich repeat receptor-like serine/threonine-protein kinase At2g14440 OS=Arabidopsis thaliana OX=3702 GN=At2g14440 PE=3 SV=1	hypothetical protein E1A91_A01G025100v1 [Gossypium mustelinum] lcl|KAB2095256.1 hypothetical protein ES319_A01G024200v1 [Gossypium barbadense]	--	--
Ghir_A01G002350	12.3059	12.9912	13.281	13.2818	6.79443	12.4517	11.4761	11.8555	15.6025	6.49929	not	not	not	not	not	Ghir_A01	2186197	2194138	Cellular Component: cyclin-dependent protein kinase holoenzyme complex (GO:0000307);; Cellular Component: nucleus (GO:0005634);; Biological Process: cell cycle (GO:0007049);; Biological Process: response to virus (GO:0009615);; Biological Process: trichome morphogenesis (GO:0010090);; Molecular Function: cyclin-dependent protein serine/threonine kinase regulator activity (GO:0016538);; Biological…	K15188|0.0|gab:108483062|K15188 CCNT; cyclin T	Cell cycle control, cell division, chromosome partitioning	Cyclin, N-terminal domain	Cyclin-T1-4 OS=Arabidopsis thaliana OX=3702 GN=CYCT1-4 PE=1 SV=1	hypothetical protein ES288_A01G026800v1 [Gossypium darwinii] lcl|KAB2095257.1 hypothetical protein ES319_A01G024300v1 [Gossypium barbadense]	--	--
Ghir_A01G002360	0.00935233	0.0247727	0.0247437	0	0.0740293	0.0143903	0.0690987	0	0.00479133	0.0176593	--	--	--	--	--	Ghir_A01	2195463	2207851	Molecular Function: long-chain fatty acid-CoA ligase activity (GO:0004467);; Molecular Function: ATP binding (GO:0005524);; Cellular Component: peroxisome (GO:0005777);; Biological Process: fatty acid metabolic process (GO:0006631);; Biological Process: multicellular organism development (GO:0007275);; Cellular Component: glyoxysome (GO:0009514);; Biological Process: response to ozone (GO:0010193…	K01897|0.0|gab:108482557|K01897 ACSL; long-chain acyl-CoA synthetase [EC:6.2.1.3]	Lipid transport and metabolism	AMP-binding enzyme	Long chain acyl-CoA synthetase 6, peroxisomal OS=Arabidopsis thaliana OX=3702 GN=LACS6 PE=1 SV=1	hypothetical protein ES319_A01G024400v1 [Gossypium barbadense]	AT3G05970	LOC_Os12g04990
Ghir_A01G002370	9.94221	9.90149	13.9743	10.0348	7.37411	8.77498	8.03486	9.36016	10.8504	9.67014	not	not	not	not	not	Ghir_A01	2215047	2223932	Molecular Function: long-chain fatty acid-CoA ligase activity (GO:0004467);; Molecular Function: ATP binding (GO:0005524);; Cellular Component: peroxisome (GO:0005777);; Biological Process: fatty acid metabolic process (GO:0006631);; Biological Process: multicellular organism development (GO:0007275);; Cellular Component: glyoxysome (GO:0009514);; Biological Process: response to ozone (GO:0010193…	K01897|0.0|gab:108483587|K01897 ACSL; long-chain acyl-CoA synthetase [EC:6.2.1.3]	Lipid transport and metabolism	AMP-binding enzyme;; AMP-binding enzyme C-terminal domain	Long chain acyl-CoA synthetase 6, peroxisomal OS=Arabidopsis thaliana OX=3702 GN=LACS6 PE=1 SV=1	hypothetical protein E1A91_A01G025400v1 [Gossypium mustelinum]	--	LOC_Os12g04990
Ghir_A01G002380	6.15872	7.92162	10.2342	8.59457	7.69601	5.73899	10.0751	6.69771	9.07779	6.94755	not	not	not	not	not	Ghir_A01	2228030	2237599	Molecular Function: voltage-gated chloride channel activity (GO:0005247);; Cellular Component: trans-Golgi network (GO:0005802);; Biological Process: unidimensional cell growth (GO:0009826);; Cellular Component: chloride channel complex (GO:0034707);;	K05016|0.0|gab:108483441|K05016 CLCN7; chloride channel 7	Inorganic ion transport and metabolism	Voltage gated chloride channel;; CBS domain	Chloride channel protein CLC-d OS=Arabidopsis thaliana OX=3702 GN=CLC-D PE=1 SV=2	hypothetical protein ES288_A01G027100v1 [Gossypium darwinii] lcl|KAB2095266.1 hypothetical protein ES319_A01G024600v1 [Gossypium barbadense]	AT5G26240	--
Ghir_A01G002390	8.08774	8.38748	9.30261	10.3687	3.37734	7.11764	12.2628	7.25386	9.53379	3.73739	not	not	not	not	not	Ghir_A01	2240833	2245220	--	K09142|0.0|gab:108480795|K09142 K09142; uncharacterized protein	Function unknown	Putative RNA methyltransferase	--	hypothetical protein ES332_A01G033200v1 [Gossypium tomentosum] lcl|TYJ47929.1 hypothetical protein E1A91_A01G025600v1 [Gossypium mustelinum]	--	--
Ghir_A01G002400	41.9192	42.5218	35.1539	25.7774	27.8517	45.2263	21.7577	45.6117	30.9104	23.3074	not	not	not	not	not	Ghir_A01	2246802	2248640	--	--|1e-101|gab:108480980|hypothetical protein	Carbohydrate transport and metabolism	Glyoxalase/Bleomycin resistance protein/Dioxygenase superfamily;; Glyoxalase/Bleomycin resistance protein/Dioxygenase superfamily	--	PREDICTED: uncharacterized protein LOC108480980 [Gossypium arboreum] KHG12043.1 Lactoylglutathione lyase [Gossypium arboreum] PPS06359.1 hypothetical protein GOBAR_AA14302 [Gossypium barbadense] TYH29630.1 hypothetical protein ES288_A01G027300v1 [Gossypium darwinii] TYI41537.1 hypothetical protein ES332_A01G033300v1 [Gossypium tomentosum] TYJ47931.1 hypothetical protein E1A91_A01G025700v1 [Gossyp…	--	--
Ghir_A01G002410	0	0	0	0	0.0464483	0	0	0	0	0.0975403	--	--	--	--	--	Ghir_A01	2251303	2251938	--	--|1e-112|gab:108481295|hypothetical protein	--	--	--	PREDICTED: uncharacterized protein LOC108481295 [Gossypium arboreum] TYH29631.1 hypothetical protein ES288_A01G027400v1 [Gossypium darwinii] TYI41538.1 hypothetical protein ES332_A01G033400v1 [Gossypium tomentosum]	--	--
Ghir_A01G002420	4.96839	5.18329	5.71188	7.91508	6.08278	5.42373	4.30445	6.03918	7.3358	7.18618	not	not	not	not	not	Ghir_A01	2253961	2258237	Cellular Component: nucleus (GO:0005634);; Cellular Component: cytosol (GO:0005829);; Cellular Component: plasma membrane (GO:0005886);; Biological Process: response to cadmium ion (GO:0046686);; Biological Process: chaperone-mediated protein complex assembly (GO:0051131);; Molecular Function: Hsp90 protein binding (GO:0051879);; Molecular Function: preprotein binding (GO:0070678);;	--|0.0|gab:108483739|hypothetical protein	--	Tetratricopeptide repeat;; TPR repeat;; Tetratricopeptide repeat;; Tetratricopeptide repeat;; Tetratricopeptide repeat;; Tetratricopeptide repeat;; Tetratricopeptide repeat	Hsp70-Hsp90 organizing protein 2 OS=Arabidopsis thaliana OX=3702 GN=HOP2 PE=1 SV=1	hypothetical protein ES332_A01G033500v1 [Gossypium tomentosum] lcl|KAB2095274.1 hypothetical protein ES319_A01G025000v1 [Gossypium barbadense]	--	--
Ghir_A01G002440	0	0	0	0	0	0	0	0	0	0	--	--	--	--	--	Ghir_A01	2261191	2263234	Cellular Component: vacuole (GO:0005773);; Cellular Component: endoplasmic reticulum (GO:0005783);; Cellular Component: Golgi apparatus (GO:0005794);; Biological Process: protein transport (GO:0015031);; Cellular Component: integral component of membrane (GO:0016021);; Biological Process: vesicle-mediated transport (GO:0016192);; Cellular Component: Golgi cisterna membrane (GO:0032580);;	K20347|1e-150|gab:108483740|K20347 TMED2; p24 family protein beta-1	Intracellular trafficking, secretion, and vesicular transport	emp24/gp25L/p24 family/GOLD	Transmembrane emp24 domain-containing protein p24beta3 OS=Arabidopsis thaliana OX=3702 GN=At3g22845 PE=2 SV=1	hypothetical protein GOBAR_AA14305 [Gossypium barbadense] TYI41540.1 hypothetical protein ES332_A01G033600v1 [Gossypium tomentosum] KAB2095275.1 hypothetical protein ES319_A01G025100v1 [Gossypium barbadense]	--	--
Ghir_A01G002450	0.205733	0.295309	0.283846	0.913161	6.63231	0.113681	0.158573	0.162167	0.37144	4.77396	--	--	not	--	not	Ghir_A01	2267339	2269963	--	--|0.0|gab:108480913|hypothetical protein	--	Aluminium induced protein;; Glutamine amidotransferase domain	Stem-specific protein TSJT1 OS=Nicotiana tabacum OX=4097 GN=TSJT1 PE=2 SV=1	hypothetical protein ES288_A01G027800v1 [Gossypium darwinii] lcl|TYI41541.1 hypothetical protein ES332_A01G033700v1 [Gossypium tomentosum]	--	--
Ghir_A01G002460	9.08388	9.4531	5.88653	5.39958	7.26382	15.2519	18.8161	14.084	13.2984	7.32244	not	up	not	up	not	Ghir_A01	2271602	2275405	--	--|0.0|gab:108480764|hypothetical protein	Lipid transport and metabolism	START domain	--	hypothetical protein ES288_A01G027900v1 [Gossypium darwinii]	--	--
Ghir_A01G002470	0	0	0	0	0	0.0115863	0.014448	0	0.0132033	0.207331	--	--	--	--	--	Ghir_A01	2276352	2286179	Cellular Component: plasma membrane (GO:0005886);; Biological Process: pollen development (GO:0009555);; Molecular Function: magnesium ion transmembrane transporter activity (GO:0015095);; Biological Process: magnesium ion transport (GO:0015693);; Cellular Component: integral component of membrane (GO:0016021);;	K16075|0.0|gab:108482271|K16075 MRS2; magnesium transporter	Inorganic ion transport and metabolism	CorA-like Mg2+ transporter protein	Magnesium transporter MRS2-2 OS=Arabidopsis thaliana OX=3702 GN=MRS2-2 PE=2 SV=1	PREDICTED: magnesium transporter MRS2-2-like isoform X1 [Gossypium arboreum] TYI41543.1 hypothetical protein ES332_A01G033900v1 [Gossypium tomentosum] TYJ47938.1 hypothetical protein E1A91_A01G026400v1 [Gossypium mustelinum]	--	--
Ghir_A01G002480	0	0	0	0	0	0	0	0	0	0	--	--	--	--	--	Ghir_A01	2293999	2296041	--	--|2e-54|gra:105786629|hypothetical protein	--	--	TNF receptor-associated factor homolog 1b OS=Arabidopsis thaliana OX=3702 GN=TRAF1B PE=1 SV=1	MATH domain-containing protein isoform X4 [Gossypium australe]	--	--
Ghir_A01G002490	17.6378	19.0765	22.7834	16.9839	5.76993	16.4236	24.7323	17.2287	19.7634	5.69078	not	not	not	not	not	Ghir_A01	2298005	2306102	Molecular Function: protein histidine kinase binding (GO:0043424);;	--|0.0|gab:108483303|hypothetical protein	--	MATH domain	TNF receptor-associated factor homolog 1a OS=Arabidopsis thaliana OX=3702 GN=TRAF1A PE=1 SV=1	hypothetical protein E1A91_A01G026500v1 [Gossypium mustelinum]	--	--
Ghir_A01G002500	2.15735	2.36118	2.13977	2.29872	6.75525	1.65627	5.1142	2.36681	2.24772	7.32045	not	not	not	up	not	Ghir_A01	2307056	2309339	--	--|1e-111|gab:108482008|hypothetical protein	--	HR-like lesion-inducing	--	hypothetical protein ES288_A01G028200v1 [Gossypium darwinii] lcl|TYI41552.1 hypothetical protein ES332_A01G034100v1 [Gossypium tomentosum] lcl|TYJ47944.1 hypothetical protein E1A91_A01G026600v1 [Gossypium mustelinum]	--	--
Ghir_A01G002510	0.02209	0.041273	0.010103	0.0980377	0.583442	0	0	0.0162907	0	0.185763	--	--	--	--	not	Ghir_A01	2312075	2314450	Molecular Function: dodecenoyl-CoA delta-isomerase activity (GO:0004165);; Cellular Component: peroxisome (GO:0005777);; Biological Process: fatty acid beta-oxidation (GO:0006635);; Biological Process: fatty acid catabolic process (GO:0009062);; Biological Process: root hair elongation (GO:0048767);; Biological Process: indolebutyric acid metabolic process (GO:0080024);; Biological Process: respo…	K07517|1e-167|gab:108482545|K07517 ECI1_2; Delta3-Delta2-enoyl-CoA isomerase [EC:5.3.3.8]	--	Enoyl-CoA hydratase/isomerase;; Enoyl-CoA hydratase/isomerase	Enoyl-CoA delta isomerase 2, peroxisomal OS=Arabidopsis thaliana OX=3702 GN=ECI2 PE=1 SV=1	hypothetical protein GOBAR_AA40108 [Gossypium barbadense] TYH29643.1 hypothetical protein ES288_A01G028300v1 [Gossypium darwinii]	--	--
Ghir_A01G002520	4.64069	7.24877	8.46297	5.36544	11.2283	5.20968	2.81965	7.21005	6.10575	9.9753	not	not	not	down	not	Ghir_A01	2319025	2321087	Molecular Function: dodecenoyl-CoA delta-isomerase activity (GO:0004165);; Cellular Component: peroxisome (GO:0005777);; Biological Process: fatty acid beta-oxidation (GO:0006635);; Biological Process: fatty acid catabolic process (GO:0009062);; Biological Process: root hair elongation (GO:0048767);; Biological Process: indolebutyric acid metabolic process (GO:0080024);; Biological Process: respo…	K07517|1e-168|ghi:107940446|K07517 ECI1_2; Delta3-Delta2-enoyl-CoA isomerase [EC:5.3.3.8]	--	Enoyl-CoA hydratase/isomerase	Enoyl-CoA delta isomerase 2, peroxisomal OS=Arabidopsis thaliana OX=3702 GN=ECI2 PE=1 SV=1	PREDICTED: enoyl-CoA delta isomerase 2, peroxisomal-like [Gossypium hirsutum] TYI41555.1 hypothetical protein ES332_A01G034300v1 [Gossypium tomentosum] TYJ47946.1 hypothetical protein E1A91_A01G026800v1 [Gossypium mustelinum] KAB2095283.1 hypothetical protein ES319_A01G025800v1 [Gossypium barbadense]	--	--
Ghir_A01G002530	0.0426613	0	0.0324103	0.14967	0.0299263	0.0280967	0	0.0475057	0.02962	0.100283	--	--	--	--	--	Ghir_A01	2330887	2331940	Molecular Function: DNA binding (GO:0003677);; Molecular Function: DNA-binding transcription factor activity (GO:0003700);; Cellular Component: nucleus (GO:0005634);; Biological Process: transcription, DNA-templated (GO:0006351);; Biological Process: regulation of cell size (GO:0008361);; Biological Process: hormone-mediated signaling pathway (GO:0009755);; Biological Process: flower development …	--|1e-157|gab:108482680|hypothetical protein	--	C2H2-type zinc finger	Transcriptional regulator SUPERMAN OS=Arabidopsis thaliana OX=3702 GN=SUP PE=1 SV=1	PREDICTED: transcriptional regulator SUPERMAN-like [Gossypium arboreum] KHG26317.1 Transcriptional regulator SUPERMAN -like protein [Gossypium arboreum] TYH29646.1 hypothetical protein ES288_A01G028600v1 [Gossypium darwinii] TYI41556.1 hypothetical protein ES332_A01G034400v1 [Gossypium tomentosum] TYJ47947.1 hypothetical protein E1A91_A01G026900v1 [Gossypium mustelinum]	--	--
Ghir_A01G002540	8.73829	8.35989	7.06938	8.08821	26.3254	7.60715	7.00655	6.81073	7.0667	34.4094	not	not	not	not	not	Ghir_A01	2338262	2342575	Molecular Function: oxidoreductase activity (GO:0016491);;	--|0.0|gab:108480595|hypothetical protein	Energy production and conversion	Aldo/keto reductase family	Probable aldo-keto reductase 1 OS=Glycine max OX=3847 GN=AKR1 PE=2 SV=1	hypothetical protein GOBAR_AA33380 [Gossypium barbadense] KAB2095286.1 hypothetical protein ES319_A01G026100v1 [Gossypium barbadense]	--	--
Ghir_A01G002550	0.366431	0.394781	0.151992	0.0995227	0.246584	0.205189	0.819391	0.295547	0.310997	0.231048	not	not	not	up	not	Ghir_A01	2343884	2350039	--	--|0.0|gab:108482992|hypothetical protein	--	Regulator of chromosome condensation (RCC1) repeat;; Regulator of chromosome condensation (RCC1) repeat;; Transcription factor regulating root and shoot growth via Pin3;; FYVE zinc finger;; Pleckstrin homology domain;; Transcription factor BRX N-terminal domain	PH, RCC1 and FYVE domains-containing protein 1 OS=Arabidopsis thaliana OX=3702 GN=PRAF1 PE=1 SV=1	hypothetical protein ES332_A01G034600v1 [Gossypium tomentosum]	--	--
Ghir_A01G002560	56.2577	65.5035	67.0717	73.5945	45.8929	51.3127	80.2535	56.5378	73.3519	42.1282	not	not	not	not	not	Ghir_A01	2350183	2352315	Molecular Function: mRNA binding (GO:0003729);; Molecular Function: structural constituent of ribosome (GO:0003735);; Cellular Component: nucleolus (GO:0005730);; Cellular Component: vacuole (GO:0005773);; Cellular Component: vacuolar membrane (GO:0005774);; Cellular Component: endoplasmic reticulum (GO:0005783);; Cellular Component: cytosol (GO:0005829);; Biological Process: translation (GO:0006…	K02875|5e-90|gab:108482994|K02875 RP-L14e; large subunit ribosomal protein L14e	Translation, ribosomal structure and biogenesis	Ribosomal protein L14	60S ribosomal protein L14-2 OS=Arabidopsis thaliana OX=3702 GN=RPL14B PE=1 SV=1	hypothetical protein ES332_A01G034700v1 [Gossypium tomentosum]	--	LOC_Os02g40880
Ghir_A01G002570	0	0.0988607	0.170537	2.96834	16.9689	0.00448833	0	0.0540943	0.537895	29.764	--	--	not	--	not	Ghir_A01	2353029	2362179	Cellular Component: cytoplasm (GO:0005737);; Molecular Function: (S)-tetrahydroprotoberberine N-methyltransferase activity (GO:0030782);;	K00574|0.0|gab:108482993|K00574 cfa; cyclopropane-fatty-acyl-phospholipid synthase [EC:2.1.1.79]	--	Mycolic acid cyclopropane synthetase;; Methyltransferase domain;; Methyltransferase domain;; Flavin containing amine oxidoreductase;; NAD(P)-binding Rossmann-like domain;; Methyltransferase domain;; Methyltransferase domain;; Methyltransferase domain;; Methyltransferase small domain;; FAD dependent oxidoreductase;; Ribosomal protein L11 methyltransferase (PrmA);; ubiE/COQ5 methyltransferase famil…	Probable (S)-tetrahydroprotoberberine N-methyltransferase 2 OS=Papaver bracteatum OX=215227 PE=2 SV=1	hypothetical protein E1A91_A01G027300v1 [Gossypium mustelinum]	--	--
Ghir_A01G002580	0	0	0	0	0	0	0	0	0	0	--	--	--	--	--	Ghir_A01	2377692	2382127	--	--|0.0|gab:108481291|hypothetical protein	--	Unc-13 homolog	Protein unc-13 homolog OS=Arabidopsis thaliana OX=3702 GN=PATROL1 PE=2 SV=1	hypothetical protein E1A91_A01G027400v1 [Gossypium mustelinum]	--	--
Ghir_A01G002590	0	0	0	0	0	0	0	0	0	0	--	--	--	--	--	Ghir_A01	2383940	2387666	Cellular Component: nucleus (GO:0005634);; Cellular Component: cytoplasm (GO:0005737);; Cellular Component: plasma membrane (GO:0005886);; Biological Process: response to light stimulus (GO:0009416);; Biological Process: regulation of growth (GO:0040008);;	--|1e-131|ghi:107933054|hypothetical protein	--	P21-Rho-binding domain	CRIB domain-containing protein RIC7 OS=Arabidopsis thaliana OX=3702 GN=RIC7 PE=1 SV=1	hypothetical protein GOBAR_AA33375 [Gossypium barbadense] TYH29652.1 hypothetical protein ES288_A01G029200v1 [Gossypium darwinii] TYJ47954.1 hypothetical protein E1A91_A01G027500v1 [Gossypium mustelinum] KAB2095293.1 hypothetical protein ES319_A01G026700v1 [Gossypium barbadense] KAB2095294.1 hypothetical protein ES319_A01G026700v1 [Gossypium barbadense] KAB2095296.1 hypothetical protein ES319_A01…	--	--
Ghir_A01G002600	2.60275	3.97049	6.90294	38.8975	129.98	1.52449	2.78543	4.80287	19.5659	95.7822	not	not	not	not	not	Ghir_A01	2422056	2429965	Biological Process: response to molecule of fungal origin (GO:0002238);; Cellular Component: cytoplasm (GO:0005737);; Biological Process: response to wounding (GO:0009611);; Molecular Function: (S)-coclaurine-N-methyltransferase activity (GO:0030794);; Biological Process: (S)-reticuline biosynthetic process (GO:1901012);;	K00574|0.0|gra:105774895|K00574 cfa; cyclopropane-fatty-acyl-phospholipid synthase [EC:2.1.1.79]	--	Mycolic acid cyclopropane synthetase;; Methyltransferase domain;; Flavin containing amine oxidoreductase;; Methyltransferase domain;; NAD(P)-binding Rossmann-like domain;; Methyltransferase domain;; Methyltransferase domain;; Methyltransferase domain;; Methyltransferase small domain;; FAD dependent oxidoreductase;; Ribosomal protein L11 methyltransferase (PrmA);; ubiE/COQ5 methyltransferase famil…	(S)-coclaurine N-methyltransferase OS=Papaver somniferum OX=3469 GN=CNMT PE=1 SV=1	hypothetical protein ES288_A01G029300v1 [Gossypium darwinii] lcl|KAB2095298.1 hypothetical protein ES319_A01G026900v1 [Gossypium barbadense]	--	--
Ghir_A01G002610	0	0	0	0	0.0267017	0.0544333	0	0.021837	0	0.0733557	--	--	--	--	--	Ghir_A01	2429986	2430363	--	--	--	--	--	hypothetical protein E1A91_A01G027700v1 [Gossypium mustelinum]	--	--
Ghir_A01G002620	0.451837	0.362209	0.756172	0.976401	1.70129	0.587628	0.0903033	0.707777	0.953883	1.82273	--	not	not	--	not	Ghir_A01	2430736	2431916	--	--|0.0|gab:108483297|hypothetical protein	--	Family of unknown function (DUF716)	--	hypothetical protein ES332_A01G035400v1 [Gossypium tomentosum] lcl|TYJ47958.1 hypothetical protein E1A91_A01G027800v1 [Gossypium mustelinum] lcl|KAB2095300.1 hypothetical protein ES319_A01G027100v1 [Gossypium barbadense]	--	--
Ghir_A01G002630	0	0	0	0	0	0	0	0	0	0	--	--	--	--	--	Ghir_A01	2486068	2487808	Molecular Function: nucleic acid binding (GO:0003676);; Molecular Function: RNA-directed DNA polymerase activity (GO:0003964);; Molecular Function: aspartic-type endopeptidase activity (GO:0004190);; Molecular Function: endonuclease activity (GO:0004519);; Molecular Function: zinc ion binding (GO:0008270);; Biological Process: DNA integration (GO:0015074);;	--|1e-102|jcu:105632772|hypothetical protein	General function prediction only	gag-polypeptide of LTR copia-type;; GAG-pre-integrase domain	Retrovirus-related Pol polyprotein from transposon TNT 1-94 OS=Nicotiana tabacum OX=4097 PE=2 SV=1	Tubulin beta-2 chain [Hibiscus syriacus]	--	--
Ghir_A01G002640	0.296097	0.377978	0.552838	1.05056	0.882293	0.338518	0.577652	0.319099	0.949427	0.879972	--	--	not	--	not	Ghir_A01	2440149	2444183	Biological Process: generation of catalytic spliceosome for first transesterification step (GO:0000349);; Cellular Component: Prp19 complex (GO:0000974);; Molecular Function: ubiquitin-protein transferase activity (GO:0004842);; Cellular Component: nucleus (GO:0005634);; Cellular Component: nucleolus (GO:0005730);; Biological Process: DNA repair (GO:0006281);; Molecular Function: ligase activity …	K10599|0.0|gra:105774938|K10599 PRPF19; pre-mRNA-processing factor 19 [EC:2.3.2.27]	General function prediction only	Prp19/Pso4-like;; WD domain, G-beta repeat	Pre-mRNA-processing factor 19 homolog 1 OS=Arabidopsis thaliana OX=3702 GN=PRP19A PE=1 SV=1	PREDICTED: pre-mRNA-processing factor 19 homolog 1-like isoform X4 [Gossypium raimondii]	AT1G04510	--
Ghir_A01G002650	0.0990147	0.0428083	0	0.0199913	0.289909	0.0176707	0.0670303	0.0342253	0.0568193	0.225674	--	--	--	--	--	Ghir_A01	2433098	2434968	Molecular Function: electron transfer activity (GO:0009055);; Biological Process: response to water deprivation (GO:0009414);; Cellular Component: chloroplast (GO:0009507);; Cellular Component: chloroplast thylakoid (GO:0009534);; Cellular Component: chloroplast thylakoid membrane (GO:0009535);; Biological Process: response to high light intensity (GO:0009644);; Biological Process: photosynthetic…	--|1e-84|gab:108482653|hypothetical protein	--	--	Protein PROTON GRADIENT REGULATION 5, chloroplastic OS=Arabidopsis thaliana OX=3702 GN=PGR5 PE=1 SV=1	hypothetical protein ES288_A01G029600v1 [Gossypium darwinii] lcl|TYI41571.1 hypothetical protein ES332_A01G035500v1 [Gossypium tomentosum]	AT2G05620	--
Ghir_A01G002660	7.97373	8.47324	12.3866	10.8514	7.80865	7.68527	5.34802	7.67094	11.1705	7.22338	not	not	not	not	not	Ghir_A01	2491705	2497078	Molecular Function: ubiquitin-protein transferase activity (GO:0004842);; Molecular Function: zinc ion binding (GO:0008270);; Biological Process: isoprenoid biosynthetic process (GO:0008299);; Biological Process: response to water deprivation (GO:0009414);; Biological Process: wax biosynthetic process (GO:0010025);; Biological Process: cutin biosynthetic process (GO:0010143);; Biological Process:…	--|0.0|gab:108482991|hypothetical protein	RNA processing and modification	RING-variant domain	Probable E3 ubiquitin ligase SUD1 OS=Arabidopsis thaliana OX=3702 GN=SUD1 PE=1 SV=1	hypothetical protein ES332_A01G035900v1 [Gossypium tomentosum] lcl|KAB2095306.1 hypothetical protein ES319_A01G027600v1 [Gossypium barbadense]	--	--
Ghir_A01G002670	1.76564	2.11367	2.47341	2.27691	2.7116	1.49222	1.25618	1.89227	2.08115	2.3379	not	not	not	not	not	Ghir_A01	2497091	2501213	Molecular Function: protein kinase activity (GO:0004672);; Molecular Function: transmembrane receptor protein serine/threonine kinase activity (GO:0004675);; Molecular Function: ATP binding (GO:0005524);; Cellular Component: intracellular (GO:0005622);; Cellular Component: plasma membrane (GO:0005886);; Biological Process: protein phosphorylation (GO:0006468);; Biological Process: cell surface re…	--|0.0|gab:108482990|hypothetical protein	Signal transduction mechanisms	Protein kinase domain;; Protein tyrosine and serine/threonine kinase	Serine/threonine-protein kinase PBL27 OS=Arabidopsis thaliana OX=3702 GN=PBL27 PE=1 SV=1	hypothetical protein GOBAR_AA29913 [Gossypium barbadense]	--	--
Ghir_A01G002680	3.07322	3.97285	4.37798	5.02635	11.9553	3.1801	2.72419	4.91194	4.88176	12.4802	not	not	not	not	not	Ghir_A01	2502985	2506924	Molecular Function: DNA binding (GO:0003677);; Molecular Function: mRNA binding (GO:0003729);; Cellular Component: nucleus (GO:0005634);; Molecular Function: metal ion binding (GO:0046872);;	--|0.0|gab:108483670|hypothetical protein	General function prediction only	Zinc finger C-x8-C-x5-C-x3-H type (and similar);; Zinc finger domain;; CCCH-type zinc finger;; RNA-binding, Nab2-type zinc finger;; Torus domain	Zinc finger CCCH domain-containing protein 34 OS=Arabidopsis thaliana OX=3702 GN=At3g06410 PE=2 SV=2	hypothetical protein ES288_A01G030300v1 [Gossypium darwinii] lcl|TYI41578.1 hypothetical protein ES332_A01G036100v1 [Gossypium tomentosum] lcl|KAB2095309.1 hypothetical protein ES319_A01G027800v1 [Gossypium barbadense]	--	--
Ghir_A01G002690	2.57892	2.21125	1.83863	3.60362	1.71423	2.77607	0.973205	3.0234	3.5023	1.82555	not	not	not	not	not	Ghir_A01	2512033	2513552	Molecular Function: double-stranded DNA binding (GO:0003690);; Molecular Function: RNA binding (GO:0003723);; Cellular Component: mitochondrion (GO:0005739);; Biological Process: DNA-templated transcription, termination (GO:0006353);; Biological Process: regulation of transcription, DNA-templated (GO:0006355);; Biological Process: tRNA processing (GO:0008033);; Cellular Component: chloroplast (GO…	K15032|0.0|gab:108483762|K15032 MTERFD; mTERF domain-containing protein, mitochondrial	--	mTERF	Transcription termination factor MTERF6, chloroplastic/mitochondrial OS=Arabidopsis thaliana OX=3702 GN=MTERF6 PE=2 SV=1	hypothetical protein E1A91_A01G028600v1 [Gossypium mustelinum]	--	--
Ghir_A01G002700	1.76856	2.04557	3.29779	4.11394	2.72501	2.10508	1.80405	3.64195	5.23043	2.81018	not	not	not	not	not	Ghir_A01	2514820	2516604	Molecular Function: double-stranded DNA binding (GO:0003690);; Molecular Function: single-stranded RNA binding (GO:0003727);; Biological Process: DNA-templated transcription, termination (GO:0006353);; Biological Process: regulation of transcription, DNA-templated (GO:0006355);; Biological Process: RNA splicing (GO:0008380);; Cellular Component: chloroplast (GO:0009507);; Biological Process: chlo…	K15032|1e-158|gra:105775077|K15032 MTERFD; mTERF domain-containing protein, mitochondrial	--	mTERF	Transcription termination factor MTEF1, chloroplastic OS=Arabidopsis thaliana OX=3702 GN=MTERF1 PE=2 SV=2	hypothetical protein E1A91_A01G028700v1 [Gossypium mustelinum]	--	--
Ghir_A01G002710	0.358846	0.209183	0.503231	1.04349	0.477667	0.163537	0.0618317	0.557437	0.98169	0.706854	--	not	not	--	not	Ghir_A01	2517882	2519350	Molecular Function: double-stranded DNA binding (GO:0003690);; Molecular Function: RNA binding (GO:0003723);; Cellular Component: mitochondrion (GO:0005739);; Biological Process: DNA-templated transcription, termination (GO:0006353);; Biological Process: regulation of transcription, DNA-templated (GO:0006355);; Biological Process: tRNA processing (GO:0008033);; Cellular Component: chloroplast (GO…	K15032|0.0|gab:108481003|K15032 MTERFD; mTERF domain-containing protein, mitochondrial	--	mTERF	Transcription termination factor MTERF6, chloroplastic/mitochondrial OS=Arabidopsis thaliana OX=3702 GN=MTERF6 PE=2 SV=1	hypothetical protein ES319_A01G028200v1 [Gossypium barbadense]	--	--
Ghir_A01G002720	0.850796	0.654072	1.51712	1.72996	0.933778	0.790086	0.545311	0.958277	1.793	0.909718	not	not	not	--	not	Ghir_A01	2521782	2523088	Molecular Function: double-stranded DNA binding (GO:0003690);; Molecular Function: single-stranded RNA binding (GO:0003727);; Biological Process: DNA-templated transcription, termination (GO:0006353);; Biological Process: regulation of transcription, DNA-templated (GO:0006355);; Biological Process: RNA splicing (GO:0008380);; Cellular Component: nucleoid (GO:0009295);; Cellular Component: chlorop…	K15032|0.0|gab:108481933|K15032 MTERFD; mTERF domain-containing protein, mitochondrial	--	mTERF	Transcription termination factor MTERF8, chloroplastic OS=Arabidopsis thaliana OX=3702 GN=MTERF8 PE=1 SV=1	hypothetical protein ES319_A01G028300v1 [Gossypium barbadense]	--	--
Ghir_A01G002730	2.12228	1.84081	2.63913	3.92592	3.74097	1.90737	1.04452	2.60093	3.49205	3.93395	not	not	not	not	not	Ghir_A01	2523895	2528605	Molecular Function: double-stranded DNA binding (GO:0003690);; Molecular Function: single-stranded RNA binding (GO:0003727);; Biological Process: DNA-templated transcription, termination (GO:0006353);; Biological Process: regulation of transcription, DNA-templated (GO:0006355);; Biological Process: RNA splicing (GO:0008380);; Cellular Component: chloroplast (GO:0009507);; Biological Process: chlo…	K15032|0.0|gab:108480785|K15032 MTERFD; mTERF domain-containing protein, mitochondrial	--	mTERF	Transcription termination factor MTEF1, chloroplastic OS=Arabidopsis thaliana OX=3702 GN=MTERF1 PE=2 SV=2	PREDICTED: transcription termination factor MTERF8, chloroplastic-like [Gossypium arboreum]	--	--
Ghir_A01G002740	0.467308	0.70306	1.12011	1.68249	2.44338	0.608636	0.215193	0.675167	1.45064	3.65614	--	not	not	--	not	Ghir_A01	2529707	2531071	Molecular Function: double-stranded DNA binding (GO:0003690);; Molecular Function: RNA binding (GO:0003723);; Cellular Component: mitochondrion (GO:0005739);; Biological Process: DNA-templated transcription, termination (GO:0006353);; Biological Process: regulation of transcription, DNA-templated (GO:0006355);; Biological Process: tRNA processing (GO:0008033);; Cellular Component: chloroplast (GO…	K15032|0.0|gab:108481987|K15032 MTERFD; mTERF domain-containing protein, mitochondrial	--	mTERF	Transcription termination factor MTERF6, chloroplastic/mitochondrial OS=Arabidopsis thaliana OX=3702 GN=MTERF6 PE=2 SV=1	hypothetical protein E1A91_A01G029200v1 [Gossypium mustelinum]	--	--
Ghir_A01G002750	8.36652	9.82516	12.7805	13.8148	11.8205	8.30299	8.70288	9.29949	10.8587	12.0142	not	not	not	not	not	Ghir_A01	2532130	2537721	Cellular Component: condensed nuclear chromosome (GO:0000794);; Cellular Component: nucleus (GO:0005634);; Cellular Component: cytoplasm (GO:0005737);; Cellular Component: spindle (GO:0005819);; Cellular Component: cytosol (GO:0005829);; Biological Process: cell cycle (GO:0007049);; Cellular Component: phragmoplast (GO:0009524);; Biological Process: response to auxin (GO:0009733);; Biological Pro…	K03347|0.0|gab:108483524|K03347 CUL1; cullin 1	Cell cycle control, cell division, chromosome partitioning	Cullin family;; Cullin protein neddylation domain	Cullin-1 OS=Arabidopsis thaliana OX=3702 GN=CUL1 PE=1 SV=1	hypothetical protein ES319_A01G028400v1 [Gossypium barbadense] lcl|KAB2095316.1 hypothetical protein ES319_A01G028400v1 [Gossypium barbadense]	--	--
Ghir_A01G002760	6.61285	9.30252	9.72779	8.90984	6.25582	7.33681	5.87939	9.95014	10.2921	5.43882	not	not	not	not	not	Ghir_A01	2540797	2543672	--	K07565|1e-139|gra:105775134|K07565 NIP7; 60S ribosome subunit biogenesis protein NIP7	Translation, ribosomal structure and biogenesis	UPF0113 Pre-PUA domain;; UPF0113 PUA domain	--	PREDICTED: 60S ribosome subunit biogenesis protein NIP7 homolog [Gossypium raimondii] XP_012453127.1 PREDICTED: 60S ribosome subunit biogenesis protein NIP7 homolog [Gossypium raimondii] XP_012453133.1 PREDICTED: 60S ribosome subunit biogenesis protein NIP7 homolog [Gossypium raimondii] XP_016724305.1 PREDICTED: 60S ribosome subunit biogenesis protein NIP7 homolog [Gossypium hirsutum] XP_01672430…	AT4G15770	--
Ghir_A01G002770	0	0	0	0	0.053778	0	0	0	0	0.945797	--	--	--	--	--	Ghir_A01	2546739	2547478	--	--|4e-78|gab:108480362|hypothetical protein	--	--	Flowering-promoting factor 1-like protein 3 OS=Oryza sativa subsp. japonica OX=39947 GN=Os02g0460200 PE=2 SV=1	hypothetical protein ES332_A01G037100v1 [Gossypium tomentosum]	--	--
Ghir_A01G002780	5.4375	13.3392	15.6751	10.9089	7.34773	5.39346	8.0605	9.17211	11.1552	9.5288	not	not	not	not	not	Ghir_A01	2552598	2555851	Molecular Function: SNARE binding (GO:0000149);; Molecular Function: SNAP receptor activity (GO:0005484);; Cellular Component: plasma membrane (GO:0005886);; Biological Process: exocytosis (GO:0006887);; Biological Process: vesicle fusion (GO:0006906);; Biological Process: protein transport (GO:0015031);; Cellular Component: integral component of membrane (GO:0016021);; Cellular Component: SNARE …	K08511|1e-159|gab:108480256|K08511 ATVAMP72; vesicle-associated membrane protein 72	Intracellular trafficking, secretion, and vesicular transport	Synaptobrevin;; Regulated-SNARE-like domain	Vesicle-associated membrane protein 724 OS=Arabidopsis thaliana OX=3702 GN=VAMP724 PE=2 SV=2	PREDICTED: vesicle-associated membrane protein 724 [Gossypium arboreum] KHG15268.1 Vesicle-associated membrane protein [Gossypium arboreum] TYJ47978.1 hypothetical protein E1A91_A01G029600v1 [Gossypium mustelinum]	AT4G15780	--
Ghir_A01G002790	1.97467	2.65957	1.31193	1.00814	15.4285	2.3058	0.872043	2.6148	1.02004	16.3001	not	not	--	down	not	Ghir_A01	2561431	2562116	Molecular Function: obsolete signal transducer activity (GO:0004871);; Molecular Function: hormone activity (GO:0005179);; Cellular Component: intracellular (GO:0005622);; Biological Process: cell-cell signaling (GO:0007267);; Cellular Component: plasmodesma (GO:0009506);; Biological Process: response to brassinosteroid (GO:0009741);; Biological Process: brassinosteroid mediated signaling pathway…	--|4e-86|gab:108482125|hypothetical protein	--	Rapid ALkalinization Factor (RALF)	Rapid alkalinization factor 23 OS=Arabidopsis thaliana OX=3702 GN=RALF23 PE=1 SV=1	hypothetical protein ES332_A01G037300v1 [Gossypium tomentosum]	--	--
Ghir_A01G002800	2.00584	1.85594	2.50366	1.782	1.48174	1.2156	1.72308	1.32118	1.71601	1.55021	not	not	not	not	not	Ghir_A01	2563105	2568016	Molecular Function: endopeptidase activity (GO:0004175);; Cellular Component: nucleus (GO:0005634);; Biological Process: regulation of flower development (GO:0009909);; Biological Process: positive regulation of flower development (GO:0009911);; Biological Process: protein desumoylation (GO:0016926);; Molecular Function: SUMO-specific protease activity (GO:0016929);; Cellular Component: nuclear m…	K08592|0.0|gab:108483460|K08592 SENP1; sentrin-specific protease 1 [EC:3.4.22.68]	Posttranslational modification, protein turnover, chaperones	Ulp1 protease family, C-terminal catalytic domain	Ubiquitin-like-specific protease ESD4 OS=Arabidopsis thaliana OX=3702 GN=ESD4 PE=1 SV=1	hypothetical protein ES332_A01G037400v1 [Gossypium tomentosum] lcl|KAB2095326.1 hypothetical protein ES319_A01G028900v1 [Gossypium barbadense]	--	--
Ghir_A01G002810	0.129633	0.345264	0.460016	0.207579	0.108001	0.11234	0.148476	0.115646	0.120355	0.138378	--	--	--	--	--	Ghir_A01	2563934	2567517	Molecular Function: endopeptidase activity (GO:0004175);; Cellular Component: nucleus (GO:0005634);; Biological Process: regulation of flower development (GO:0009909);; Biological Process: positive regulation of flower development (GO:0009911);; Biological Process: protein desumoylation (GO:0016926);; Molecular Function: SUMO-specific protease activity (GO:0016929);; Cellular Component: nuclear m…	K08592|0.0|gab:108483460|K08592 SENP1; sentrin-specific protease 1 [EC:3.4.22.68]	Posttranslational modification, protein turnover, chaperones	Ulp1 protease family, C-terminal catalytic domain	Ubiquitin-like-specific protease ESD4 OS=Arabidopsis thaliana OX=3702 GN=ESD4 PE=1 SV=1	hypothetical protein ES332_A01G037400v1 [Gossypium tomentosum] lcl|KAB2095326.1 hypothetical protein ES319_A01G028900v1 [Gossypium barbadense]	--	--
Ghir_A01G002820	3.83635	4.02101	4.37562	3.14496	2.09477	3.33559	2.8946	3.41599	3.58594	1.7019	not	not	not	not	not	Ghir_A01	2570092	2572557	Molecular Function: translation elongation factor activity (GO:0003746);; Molecular Function: GTPase activity (GO:0003924);; Molecular Function: GTP binding (GO:0005525);; Cellular Component: chloroplast (GO:0009507);;	K03242|0.0|ghi:107944498|K03242 EIF2S3; translation initiation factor 2 subunit 3	Translation, ribosomal structure and biogenesis	Elongation factor Tu GTP binding domain;; Elongation factor Tu domain 2;; Initiation factor eIF2 gamma, C terminal	Elongation factor Tu, chloroplastic OS=Cyanidium caldarium OX=2771 GN=tufA PE=3 SV=1	hypothetical protein GOBAR_DD00641 [Gossypium barbadense]	--	LOC_Os12g41400
Ghir_A01G002830	2.24652	1.73775	1.45247	3.23177	5.0939	2.16644	0.855228	1.71967	2.23052	4.14284	not	not	not	not	not	Ghir_A01	2580470	2584477	--	K01557|1e-157|gra:105775205|K01557 FAHD1; acylpyruvate hydrolase [EC:3.7.1.5]	General function prediction only	Fumarylacetoacetate (FAA) hydrolase family	Probable acylpyruvase FAHD1, mitochondrial OS=Arabidopsis thaliana OX=3702 GN=FAHD1 PE=1 SV=1	hypothetical protein GOBAR_AA38819 [Gossypium barbadense] TYH29680.1 hypothetical protein ES288_A01G031800v1 [Gossypium darwinii] TYI41599.1 hypothetical protein ES332_A01G037600v1 [Gossypium tomentosum] KAB2095328.1 hypothetical protein ES319_A01G029100v1 [Gossypium barbadense]	--	--
Ghir_A01G002840	4.12324	2.94015	1.06296	2.22258	6.62206	3.77416	8.48803	3.49461	3.22032	7.26447	not	not	not	up	not	Ghir_A01	2591469	2594087	Biological Process: defense response (GO:0006952);; Molecular Function: zinc ion binding (GO:0008270);; Biological Process: response to chitin (GO:0010200);; Cellular Component: integral component of membrane (GO:0016021);; Biological Process: proteasome-mediated ubiquitin-dependent protein catabolic process (GO:0043161);; Molecular Function: ubiquitin protein ligase activity (GO:0061630);;	--|0.0|gab:108482030|hypothetical protein	Posttranslational modification, protein turnover, chaperones	Ring finger domain;; RING-like zinc finger;; RING-H2 zinc finger domain;; Zinc finger, C3HC4 type (RING finger);; Zinc finger, C3HC4 type (RING finger);; Anaphase-promoting complex subunit 11 RING-H2 finger	RING-H2 finger protein ATL2 OS=Arabidopsis thaliana OX=3702 GN=ATL2 PE=2 SV=2	hypothetical protein ES332_A01G037700v1 [Gossypium tomentosum]	--	--
Ghir_A01G002850	5.90078	4.93705	3.88041	2.26412	3.53286	5.30833	3.63927	3.06977	2.92619	3.51306	not	not	not	not	not	Ghir_A01	2602768	2611142	Molecular Function: phospholipase D activity (GO:0004630);; Biological Process: lipid catabolic process (GO:0016042);; Cellular Component: cytoplasmic vesicle (GO:0031410);; Biological Process: root development (GO:0048364);; Molecular Function: N-acylphosphatidylethanolamine-specific phospholipase D activity (GO:0070290);;	K01115|0.0|gab:108480190|K01115 PLD1_2; phospholipase D1/2 [EC:3.1.4.4]	Lipid transport and metabolism	Phospholipase D Active site motif;; PLD-like domain	Phospholipase D zeta 1 OS=Arabidopsis thaliana OX=3702 GN=PLDZETA1 PE=1 SV=1	hypothetical protein ES288_A01G032000v1 [Gossypium darwinii] lcl|TYI41602.1 hypothetical protein ES332_A01G037800v1 [Gossypium tomentosum]	AT3G16785	--
Ghir_A01G002860	0.492834	0.907904	1.60081	1.33988	3.40493	0.433699	0.771754	0.627157	1.44527	2.80752	not	down	not	not	not	Ghir_A01	2612592	2617265	--	--|0.0|gab:108483357|hypothetical protein	--	--	--	hypothetical protein E1A91_A01G030400v1 [Gossypium mustelinum] lcl|TYJ47989.1 hypothetical protein E1A91_A01G030400v1 [Gossypium mustelinum]	--	--
Ghir_A01G002870	0.65287	0.758227	0.845556	0.79237	2.87563	0.47826	0.692205	0.700267	0.930366	2.68434	not	not	not	not	not	Ghir_A01	2615838	2622023	--	--|0.0|gab:108483356|hypothetical protein	--	Lipase (class 3);; Lipase 3 N-terminal region	--	hypothetical protein ES319_A01G029500v1 [Gossypium barbadense]	--	--
Ghir_A01G002880	0	0	0	0	0.356019	0.0131277	0	0.0548577	0.0135597	0.191909	--	--	--	--	--	Ghir_A01	2636411	2638079	Cellular Component: integral component of membrane (GO:0016021);;	--|0.0|gab:108482471|hypothetical protein	--	DnaJ domain	Chaperone protein dnaJ 49 OS=Arabidopsis thaliana OX=3702 GN=ATJ49 PE=2 SV=2	hypothetical protein ES288_A01G032300v1 [Gossypium darwinii] lcl|TYI41607.1 hypothetical protein ES332_A01G038100v1 [Gossypium tomentosum]	--	--
Ghir_A01G002890	8.61991	6.90168	7.69842	15.9184	14.2293	4.81853	6.49351	5.46495	12.3757	14.1162	not	not	not	not	not	Ghir_A01	2640793	2644830	Molecular Function: phosphorelay response regulator activity (GO:0000156);; Molecular Function: DNA binding (GO:0003677);; Molecular Function: DNA-binding transcription factor activity (GO:0003700);; Cellular Component: nucleus (GO:0005634);; Biological Process: transcription, DNA-templated (GO:0006351);; Biological Process: response to ethylene (GO:0009723);; Biological Process: response to cyto…	K14491|0.0|gab:108483722|K14491 ARR-B; two-component response regulator ARR-B family	Transcription	Response regulator receiver domain;; Myb-like DNA-binding domain	Two-component response regulator ARR2 OS=Arabidopsis thaliana OX=3702 GN=ARR2 PE=1 SV=1	hypothetical protein ES288_A01G032400v1 [Gossypium darwinii] lcl|TYI41610.1 hypothetical protein ES332_A01G038200v1 [Gossypium tomentosum]	--	--
Ghir_A01G002900	0.0158777	0.058678	0.0348487	0	0.424668	0	0.031321	0	0.0171073	0.478121	--	--	--	--	--	Ghir_A01	2646820	2649219	Molecular Function: phosphorelay response regulator activity (GO:0000156);; Molecular Function: DNA binding (GO:0003677);; Molecular Function: DNA-binding transcription factor activity (GO:0003700);; Cellular Component: nucleus (GO:0005634);; Biological Process: transcription, DNA-templated (GO:0006351);; Biological Process: response to water deprivation (GO:0009414);; Biological Process: respons…	K14491|3e-71|gab:108482550|K14491 ARR-B; two-component response regulator ARR-B family	Transcription	Response regulator receiver domain	Two-component response regulator ARR1 OS=Arabidopsis thaliana OX=3702 GN=ARR1 PE=1 SV=2	hypothetical protein B456_002G029300 [Gossypium raimondii]	--	--
Ghir_A01G002910	0	0	0	0	0.071944	0	0	0	0	0.260991	--	--	--	--	--	Ghir_A01	2647030	2648946	Molecular Function: phosphorelay response regulator activity (GO:0000156);; Molecular Function: DNA binding (GO:0003677);; Molecular Function: DNA-binding transcription factor activity (GO:0003700);; Cellular Component: nucleus (GO:0005634);; Biological Process: transcription, DNA-templated (GO:0006351);; Biological Process: response to water deprivation (GO:0009414);; Biological Process: respons…	K14491|1e-79|gab:108482550|K14491 ARR-B; two-component response regulator ARR-B family	Transcription	Response regulator receiver domain	Two-component response regulator ARR1 OS=Arabidopsis thaliana OX=3702 GN=ARR1 PE=1 SV=2	PREDICTED: two-component response regulator ARR2-like [Gossypium arboreum] KHF98090.1 Two-component response regulator ARR2 -like protein [Gossypium arboreum] TYJ47996.1 hypothetical protein E1A91_A01G030800v1 [Gossypium mustelinum]	--	--
Ghir_A01G002930	1.39232	2.10718	2.00654	4.9023	10.3284	1.68273	1.70384	1.67222	3.83022	6.85412	not	not	not	not	not	Ghir_A01	2677330	2677917	--	--|1e-119|ghi:107888458|hypothetical protein	General function prediction only	--	Retrovirus-related Pol polyprotein from transposon RE1 OS=Arabidopsis thaliana OX=3702 GN=RE1 PE=2 SV=1	PREDICTED: uncharacterized mitochondrial protein AtMg00810-like [Gossypium hirsutum] XP_016668059.1 PREDICTED: uncharacterized mitochondrial protein AtMg00810-like [Gossypium hirsutum]	--	--
Ghir_A01G002940	11.0095	13.111	13.2791	10.7435	6.75075	13.4654	7.7356	15.0902	12.4465	6.39586	not	not	not	not	not	Ghir_A01	2679553	2684283	Cellular Component: nuclear pore (GO:0005643);; Cellular Component: nucleoplasm (GO:0005654);; Cellular Component: nucleolus (GO:0005730);; Cellular Component: cytosol (GO:0005829);; Biological Process: NLS-bearing protein import into nucleus (GO:0006607);; Molecular Function: nuclear localization sequence binding (GO:0008139);; Molecular Function: protein transporter activity (GO:0008565);; Cell…	K15042|0.0|gra:105775304|K15042 KPNA1_5_6; importin subunit alpha-5/6/7	Intracellular trafficking, secretion, and vesicular transport	Armadillo/beta-catenin-like repeat;; Importin beta binding domain;; HEAT-like repeat;; Atypical Arm repeat;; HEAT repeats;; HEAT repeat;; Armadillo-like	Importin subunit alpha-2 OS=Arabidopsis thaliana OX=3702 GN=IMPA2 PE=1 SV=1	hypothetical protein ES332_A01G038800v1 [Gossypium tomentosum] lcl|TYJ48004.1 hypothetical protein E1A91_A01G031400v1 [Gossypium mustelinum]	AT4G16143	--
Ghir_A01G002950	0	0.0682347	0.121633	0.0490927	0.057115	0	0	0	0.211891	0	--	--	--	--	--	Ghir_A01	2687371	2687879	--	--|3e-22|tcc:18603600|hypothetical protein	--	Domain of unknown function (DUF3511)	--	hypothetical protein ES319_A01G030100v1 [Gossypium barbadense]	--	--
Ghir_A01G002960	5.74691	5.59035	5.14125	4.70852	3.35189	6.52492	4.34697	7.29298	6.26936	2.94537	not	not	not	not	not	Ghir_A01	2689431	2692166	Cellular Component: DNA-directed RNA polymerase V complex (GO:0000419);; Molecular Function: nucleic acid binding (GO:0003676);; Molecular Function: DNA-directed 5'-3' RNA polymerase activity (GO:0003899);; Cellular Component: DNA-directed RNA polymerase II, core complex (GO:0005665);; Cellular Component: nucleolus (GO:0005730);; Biological Process: transcription, DNA-templated (GO:0006351);; Bio…	K03017|4e-85|gra:105775313|K03017 RPB9; DNA-directed RNA polymerase II subunit RPB9	Transcription	Transcription factor S-II (TFIIS);; RNA polymerases M/15 Kd subunit	DNA-directed RNA polymerases II, IV and V subunit 9A OS=Arabidopsis thaliana OX=3702 GN=NRPB9A PE=1 SV=1	hypothetical protein E1A91_A01G031600v1 [Gossypium mustelinum] lcl|KAB2095342.1 hypothetical protein ES319_A01G030200v1 [Gossypium barbadense]	--	--
Ghir_A01G002970	5.09638	5.62155	5.96129	4.7177	3.32763	4.98464	3.96266	4.14524	5.30025	3.65668	not	not	not	not	not	Ghir_A01	2693497	2699386	--	--|0.0|gab:108481006|hypothetical protein	--	Iron-Sulfur binding protein C terminal;; 4Fe-4S double cluster binding domain;; 4Fe-4S dicluster domain;; 4Fe-4S dicluster domain	--	hypothetical protein ES332_A01G039100v1 [Gossypium tomentosum] lcl|TYJ48009.1 hypothetical protein E1A91_A01G031700v1 [Gossypium mustelinum] lcl|TYJ48016.1 hypothetical protein E1A91_A01G031700v1 [Gossypium mustelinum] lcl|KAB2095343.1 hypothetical protein ES319_A01G030300v1 [Gossypium barbadense]	--	--
Ghir_A01G002980	0.711048	1.75487	1.26772	1.80608	15.5927	0.524554	1.47513	1.11892	1.00838	13.0152	not	not	not	not	not	Ghir_A01	2706821	2712143	Molecular Function: ATP citrate synthase activity (GO:0003878);; Molecular Function: ATP binding (GO:0005524);; Cellular Component: cytosol (GO:0005829);; Cellular Component: plasma membrane (GO:0005886);; Biological Process: acetyl-CoA biosynthetic process (GO:0006085);; Biological Process: lipid metabolic process (GO:0006629);; Cellular Component: citrate lyase complex (GO:0009346);; Molecular …	K01648|0.0|gab:108480138|K01648 ACLY; ATP citrate (pro-S)-lyase [EC:2.3.3.8]	Energy production and conversion	Citrate synthase, C-terminal domain;; CoA-ligase	ATP-citrate synthase beta chain protein 2 OS=Arabidopsis thaliana OX=3702 GN=ACLB-2 PE=1 SV=1	hypothetical protein E1A91_A01G031800v1 [Gossypium mustelinum] lcl|TYJ48021.1 hypothetical protein E1A91_A01G031800v1 [Gossypium mustelinum]	AT3G06650	--
Ghir_A01G002990	22.8086	24.2366	31.7456	34.0626	11.7033	20.8536	15.5231	24.9386	29.8827	8.91347	not	not	not	not	not	Ghir_A01	2712736	2714748	--	--|9e-69|gab:108481994|hypothetical protein	General function prediction only	HYPK UBA domain	--	PREDICTED: huntingtin-interacting protein K-like [Gossypium arboreum] KHF99580.1 Huntingtin-interacting K [Gossypium arboreum] KHG11250.1 Huntingtin-interacting K [Gossypium arboreum] TYG81802.1 hypothetical protein ES288_D01G034700v1 [Gossypium darwinii] TYI41633.1 hypothetical protein ES332_A01G039400v1 [Gossypium tomentosum] TYJ48022.1 hypothetical protein E1A91_A01G031900v1 [Gossypium musteli…	--	--
Ghir_A01G003000	0	0	0	0	0	0	0	0	0	0	--	--	--	--	--	Ghir_A01	2715611	2717507	Cellular Component: extracellular region (GO:0005576);; Cellular Component: cell wall (GO:0005618);; Molecular Function: pectinesterase activity (GO:0030599);; Biological Process: cell wall modification (GO:0042545);; Molecular Function: aspartyl esterase activity (GO:0045330);; Biological Process: pectin catabolic process (GO:0045490);;	--|0.0|gra:105775374|hypothetical protein	--	Pectinesterase	Probable pectinesterase 67 OS=Arabidopsis thaliana OX=3702 GN=PME67 PE=2 SV=1	hypothetical protein ES332_A01G039500v1 [Gossypium tomentosum] lcl|KAB2095347.1 hypothetical protein ES319_A01G030700v1 [Gossypium barbadense]	--	--
Ghir_A01G003010	0	0	0.027863	0	0.025214	0	0	0	0	0	--	--	--	--	--	Ghir_A01	2718363	2721080	Molecular Function: enoyl-CoA hydratase activity (GO:0004300);; Cellular Component: peroxisome (GO:0005777);; Biological Process: fatty acid beta-oxidation (GO:0006635);;	K01692|0.0|gab:108482729|K01692 paaF; enoyl-CoA hydratase [EC:4.2.1.17]	Lipid transport and metabolism	Enoyl-CoA hydratase/isomerase;; Enoyl-CoA hydratase/isomerase	Probable enoyl-CoA hydratase 1, peroxisomal OS=Arabidopsis thaliana OX=3702 GN=ECHIA PE=1 SV=1	hypothetical protein ES319_A01G030800v1 [Gossypium barbadense]	--	--
Ghir_A01G003020	12.13	13.6585	17.5878	18.1766	11.0335	10.708	16.4377	13.024	17.515	11.5349	not	not	not	not	not	Ghir_A01	2728125	2731265	Cellular Component: cytosol (GO:0005829);; Cellular Component: polysome (GO:0005844);; Biological Process: protein folding (GO:0006457);; Biological Process: microtubule-based process (GO:0007017);; Biological Process: tubulin complex assembly (GO:0007021);; Molecular Function: tubulin binding (GO:0015631);; Cellular Component: prefoldin complex (GO:0016272);;	--|1e-133|gab:108480358|hypothetical protein	Posttranslational modification, protein turnover, chaperones	Prefoldin subunit	Probable prefoldin subunit 3 OS=Arabidopsis thaliana OX=3702 GN=At5g49510 PE=1 SV=1	hypothetical protein GOBAR_AA02038 [Gossypium barbadense] TYI41636.1 hypothetical protein ES332_A01G039700v1 [Gossypium tomentosum] TYI41637.1 hypothetical protein ES332_A01G039700v1 [Gossypium tomentosum] TYJ48025.1 hypothetical protein E1A91_A01G032200v1 [Gossypium mustelinum] TYJ48026.1 hypothetical protein E1A91_A01G032200v1 [Gossypium mustelinum] KAB2095349.1 hypothetical protein ES319_A01G0…	--	--
Ghir_A01G003030	26.4065	26.436	25.236	7.99121	11.9098	22.1204	14.1569	17.6804	11.969	8.82367	not	not	not	not	not	Ghir_A01	2737021	2741769	Molecular Function: galactokinase activity (GO:0004335);; Molecular Function: ATP binding (GO:0005524);; Cellular Component: cytosol (GO:0005829);; Biological Process: galactose metabolic process (GO:0006012);; Biological Process: carbohydrate phosphorylation (GO:0046835);; Molecular Function: metal ion binding (GO:0046872);;	K18674|0.0|gab:108480623|K18674 GALK2; N-acetylgalactosamine kinase [EC:2.7.1.157]	Carbohydrate transport and metabolism	Galactokinase galactose-binding signature;; GHMP kinases C terminal;; GHMP kinases N terminal domain	Galactokinase OS=Arabidopsis thaliana OX=3702 GN=GAL1 PE=1 SV=2	hypothetical protein ES319_A01G031000v1 [Gossypium barbadense]	--	--
Ghir_A01G003040	7.57533	3.58928	1.3225	1.20486	2.66096	2.72257	0.338914	1.06741	1.74431	2.29072	not	not	not	down	not	Ghir_A01	2746602	2749261	--	--|1e-151|gab:108480856|hypothetical protein	--	--	--	hypothetical protein ES288_A01G032700v1 [Gossypium darwinii] lcl|TYI41640.1 hypothetical protein ES332_A01G039900v1 [Gossypium tomentosum] lcl|TYJ48028.1 hypothetical protein E1A91_A01G032400v1 [Gossypium mustelinum] lcl|TYJ48029.1 hypothetical protein E1A91_A01G032400v1 [Gossypium mustelinum]	--	--
Ghir_A01G003050	0	0	0.0125993	0	0.265956	0	0	0.029053	0	0.749243	--	--	--	--	--	Ghir_A01	2767686	2768807	Molecular Function: enzyme inhibitor activity (GO:0004857);; Cellular Component: cell wall (GO:0005618);; Cellular Component: vacuole (GO:0005773);; Biological Process: negative regulation of catalytic activity (GO:0043086);;	--|1e-119|gab:108482077|hypothetical protein	--	Plant invertase/pectin methylesterase inhibitor	Cell wall / vacuolar inhibitor of fructosidase 1 OS=Arabidopsis thaliana OX=3702 GN=C/VIF1 PE=1 SV=1	hypothetical protein ES332_A01G040000v1 [Gossypium tomentosum]	--	--
Ghir_A01G003060	0	0.0261517	0.0106877	0	0.025962	0.0136413	0	0	0	0.0352987	--	--	--	--	--	Ghir_A01	2774901	2775431	Molecular Function: enzyme inhibitor activity (GO:0004857);; Cellular Component: extracellular region (GO:0005576);;	--|1e-112|gra:105787150|hypothetical protein	--	Plant invertase/pectin methylesterase inhibitor	Putative invertase inhibitor OS=Platanus acerifolia OX=140101 PE=1 SV=1	hypothetical protein ES332_A01G040100v1 [Gossypium tomentosum] lcl|TYJ48031.1 hypothetical protein E1A91_A01G032600v1 [Gossypium mustelinum]	--	--
Ghir_A01G003070	22.5159	20.7501	19.4011	16.6727	11.9087	18.6483	18.1607	13.7883	18.1411	11.6425	not	not	not	not	not	Ghir_A01	2782124	2785141	--	--|1e-133|gab:108480175|hypothetical protein	--	--	Acidic leucine-rich nuclear phosphoprotein 32-related protein OS=Arabidopsis thaliana OX=3702 GN=At3g50690 PE=2 SV=1	hypothetical protein ES332_A01G040200v1 [Gossypium tomentosum]	--	--
Ghir_A01G003080	0.547395	0.527855	0.418702	0.778927	0.506085	0.705238	0.435534	0.652351	1.1553	0.491107	not	not	not	not	not	Ghir_A01	2785635	2788823	Molecular Function: RNA binding (GO:0003723);; Molecular Function: endonuclease activity (GO:0004519);; Biological Process: RNA modification (GO:0009451);; Cellular Component: intracellular membrane-bounded organelle (GO:0043231);;	--|0.0|gab:108481942|hypothetical protein	General function prediction only	PPR repeat family;; PPR repeat;; PPR repeat;; Pentatricopeptide repeat domain;; Pentacotripeptide-repeat region of PRORP;; Mitochondrial ribonuclease P subunit (RPM2);; Mitochondrial 28S ribosomal protein S27;; Mitochondrial ATPase expression	Pentatricopeptide repeat-containing protein At3g48810 OS=Arabidopsis thaliana OX=3702 GN=At3g48810 PE=2 SV=1	PREDICTED: pentatricopeptide repeat-containing protein At3g48810 [Gossypium arboreum]	--	--
Ghir_A01G003090	0.013257	0	0	0.0111493	0.279617	0.077356	0.0335957	0.00929267	0.0476713	0.569401	--	--	--	--	--	Ghir_A01	2808891	2810344	Biological Process: protein ubiquitination (GO:0016567);;	--|0.0|gab:108481769|hypothetical protein	--	F-box domain	F-box protein At5g49610 OS=Arabidopsis thaliana OX=3702 GN=At5g49610 PE=1 SV=1	hypothetical protein GOBAR_AA02044 [Gossypium barbadense] KAB2095358.1 hypothetical protein ES319_A01G031600v1 [Gossypium barbadense]	--	--
Ghir_A01G003100	1.34802	1.28556	0.900452	1.08896	0.298508	1.38517	1.16008	1.01186	0.82056	0.313312	not	not	not	not	--	Ghir_A01	2812988	2815226	Cellular Component: vacuole (GO:0005773);; Biological Process: transport (GO:0006810);; Biological Process: regulation of growth (GO:0040008);; Molecular Function: protein homodimerization activity (GO:0042803);;	--|0.0|gab:108481053|hypothetical protein	--	Agenet domain	DUF724 domain-containing protein 3 OS=Arabidopsis thaliana OX=3702 GN=DUF3 PE=1 SV=1	hypothetical protein E1A91_A01G033000v1 [Gossypium mustelinum] lcl|KAB2095359.1 hypothetical protein ES319_A01G031700v1 [Gossypium barbadense]	--	--
Ghir_A01G003110	0.723518	0.505424	0.374003	0.0325667	0.287098	2.54861	1.00146	0.988887	0.226561	0.547107	up	not	--	not	not	Ghir_A01	2842623	2847805	Biological Process: gibberellin biosynthetic process (GO:0009686);; Molecular Function: gibberellin 2-beta-dioxygenase activity (GO:0045543);; Molecular Function: metal ion binding (GO:0046872);;	K04125|0.0|gab:108481001|K04125 E1.14.11.13; gibberellin 2beta-dioxygenase [EC:1.14.11.13]	--	2OG-Fe(II) oxygenase superfamily;; non-haem dioxygenase in morphine synthesis N-terminal	Gibberellin 2-beta-dioxygenase 2 OS=Pisum sativum OX=3888 GN=GA2OX2 PE=2 SV=1	hypothetical protein GOBAR_AA31645 [Gossypium barbadense] TYH29700.1 hypothetical protein ES288_A01G033500v1 [Gossypium darwinii] TYI41648.1 hypothetical protein ES332_A01G040700v1 [Gossypium tomentosum] TYJ48038.1 hypothetical protein E1A91_A01G033100v1 [Gossypium mustelinum] KAB2095360.1 hypothetical protein ES319_A01G031800v1 [Gossypium barbadense]	--	--
Ghir_A01G003120	9.98236	8.55925	9.00287	9.5157	5.86052	8.05192	10.7678	10.9514	10.535	5.04496	not	not	not	not	not	Ghir_A01	2854284	2858388	Molecular Function: DNA binding (GO:0003677);; Molecular Function: RNA binding (GO:0003723);; Molecular Function: mRNA binding (GO:0003729);; Molecular Function: endonuclease activity (GO:0004519);; Molecular Function: endoribonuclease activity (GO:0004521);; Molecular Function: calmodulin binding (GO:0005516);; Cellular Component: nucleus (GO:0005634);; Cellular Component: cytoplasm (GO:0005737)…	K20102|0.0|gab:108483802|K20102 YTHDF; YTH domain-containing family protein	General function prediction only	YT521-B-like domain	30-kDa cleavage and polyadenylation specificity factor 30 OS=Arabidopsis thaliana OX=3702 GN=CPSF30 PE=1 SV=1	hypothetical protein ES332_A01G040800v1 [Gossypium tomentosum]	AT3G17330	--
Ghir_A01G003130	1.69205	2.1681	2.09899	1.75686	8.74065	1.21797	4.74517	1.67875	2.82487	4.04444	not	not	not	up	down	Ghir_A01	2860351	2864626	Molecular Function: transmembrane receptor protein serine/threonine kinase activity (GO:0004675);; Molecular Function: ATP binding (GO:0005524);; Cellular Component: plasma membrane (GO:0005886);; Biological Process: protein phosphorylation (GO:0006468);; Biological Process: cell surface receptor signaling pathway (GO:0007166);; Cellular Component: integral component of membrane (GO:0016021);;	--|0.0|gra:105775467|hypothetical protein	Signal transduction mechanisms	Protein kinase domain;; Protein tyrosine and serine/threonine kinase	Probable receptor-like protein kinase At5g18500 OS=Arabidopsis thaliana OX=3702 GN=At5g18500 PE=2 SV=1	PREDICTED: probable receptor-like protein kinase At5g18500 isoform X1 [Gossypium raimondii]	--	--
Ghir_A01G003150	17.7597	23.4955	32.8018	14.5308	19.4541	10.536	48.0673	13.1351	18.6278	15.0194	not	down	not	up	not	Ghir_A01	2879879	2884166	Molecular Function: pyruvate dehydrogenase (acetyl-transferring) kinase activity (GO:0004740);; Molecular Function: ATP binding (GO:0005524);; Cellular Component: mitochondrion (GO:0005739);; Molecular Function: histidine phosphotransfer kinase activity (GO:0009927);; Molecular Function: protein homodimerization activity (GO:0042803);; Biological Process: protein autophosphorylation (GO:0046777);;	K00898|0.0|gab:108483820|K00898 PDK2_3_4; pyruvate dehydrogenase kinase 2/3/4 [EC:2.7.11.2]	Signal transduction mechanisms	Mitochondrial branched-chain alpha-ketoacid dehydrogenase kinase	[Pyruvate dehydrogenase (acetyl-transferring)] kinase, mitochondrial OS=Arabidopsis thaliana OX=3702 GN=PDK PE=1 SV=1	hypothetical protein ES332_A01G041100v1 [Gossypium tomentosum]	--	--
Ghir_A01G003160	2.07171	3.73922	6.16776	19.3396	13.6237	1.54744	4.44906	3.71047	15.4469	13.0482	--	not	not	not	not	Ghir_A01	2891055	2892042	--	--|5e-48|gab:108482123|hypothetical protein	--	--	--	PREDICTED: uncharacterized protein LOC108482123 [Gossypium arboreum] KHG02701.1 SsrA-binding [Gossypium arboreum] TYI41656.1 hypothetical protein ES332_A01G041200v1 [Gossypium tomentosum] TYJ48046.1 hypothetical protein E1A91_A01G033600v1 [Gossypium mustelinum]	--	--
Ghir_A01G003170	0.440226	0.474103	0.463697	0.973971	1.69823	0.355438	0.32183	0.580921	0.612548	1.07238	--	not	not	--	not	Ghir_A01	2902926	2907040	Cellular Component: endosome (GO:0005768);; Cellular Component: plasma membrane (GO:0005886);; Cellular Component: endosome membrane (GO:0010008);; Molecular Function: sodium:proton antiporter activity (GO:0015385);; Molecular Function: potassium:proton antiporter activity (GO:0015386);; Cellular Component: integral component of membrane (GO:0016021);; Cellular Component: Golgi cisterna membrane …	K14724|0.0|ghi:107944279|K14724 SLC9A8; solute carrier family 9 (sodium/hydrogen exchanger), member 8	Inorganic ion transport and metabolism	Sodium/hydrogen exchanger family	Sodium/hydrogen exchanger 6 OS=Arabidopsis thaliana OX=3702 GN=NHX6 PE=1 SV=3	hypothetical protein ES319_A01G032600v1 [Gossypium barbadense]	AT1G79610	--
Ghir_A01G003180	1.06584	0.848946	1.13061	1.26374	1.10717	1.17426	0.984515	1.29383	1.35404	1.41703	not	not	not	not	not	Ghir_A01	2914280	2916395	Molecular Function: RNA binding (GO:0003723);; Molecular Function: endonuclease activity (GO:0004519);; Cellular Component: mitochondrion (GO:0005739);; Molecular Function: zinc ion binding (GO:0008270);; Biological Process: RNA modification (GO:0009451);; Cellular Component: intracellular membrane-bounded organelle (GO:0043231);;	--|0.0|gab:108480831|hypothetical protein	General function prediction only	PPR repeat;; PPR repeat family;; DYW family of nucleic acid deaminases;; PPR repeat;; Pentatricopeptide repeat domain;; Pentacotripeptide-repeat region of PRORP	Pentatricopeptide repeat-containing protein At3g24000, mitochondrial OS=Arabidopsis thaliana OX=3702 GN=PCMP-H87 PE=3 SV=1	hypothetical protein ES288_A01G034500v1 [Gossypium darwinii] lcl|TYJ48048.1 hypothetical protein E1A91_A01G033800v1 [Gossypium mustelinum] lcl|KAB2095377.1 hypothetical protein ES319_A01G032700v1 [Gossypium barbadense]	--	--
Ghir_A01G003190	0.0680317	0.0844763	0.0260667	0.0344267	1.01123	0.0884947	0.123323	0.0650783	0.127488	1.52645	--	--	--	--	not	Ghir_A01	2917268	2923525	Molecular Function: microtubule motor activity (GO:0003777);; Molecular Function: ATP binding (GO:0005524);; Cellular Component: kinesin complex (GO:0005871);; Cellular Component: microtubule (GO:0005874);; Biological Process: microtubule-based movement (GO:0007018);; Molecular Function: ATPase activity (GO:0016887);;	K10406|0.0|gab:108480349|K10406 KIFC2_3; kinesin family member C2/C3	Cytoskeleton	Kinesin motor domain;; Microtubule binding;; Malectin domain	Kinesin-like protein KIN-14Q OS=Arabidopsis thaliana OX=3702 GN=KIN14Q PE=3 SV=1	hypothetical protein ES332_A01G041500v1 [Gossypium tomentosum]	--	--
Ghir_A01G003200	0.0269603	0.00784167	0.0209297	0.0514843	4.36107	0.0300857	0.118862	0.0567887	0.0192983	2.26914	--	--	--	--	not	Ghir_A01	2929991	2931489	Molecular Function: protein serine/threonine kinase activity (GO:0004674);; Molecular Function: ATP binding (GO:0005524);; Cellular Component: nucleus (GO:0005634);; Cellular Component: cytoplasm (GO:0005737);; Cellular Component: cytosol (GO:0005829);; Cellular Component: plasma membrane (GO:0005886);; Biological Process: auxin-activated signaling pathway (GO:0009734);; Biological Process: auxin…	--|0.0|gab:108482532|hypothetical protein	General function prediction only	Protein kinase domain;; Protein tyrosine and serine/threonine kinase	Serine/threonine-protein kinase WAG1 OS=Arabidopsis thaliana OX=3702 GN=WAG1 PE=2 SV=1	hypothetical protein ES288_A01G034700v1 [Gossypium darwinii] lcl|KAB2095380.1 hypothetical protein ES319_A01G032900v1 [Gossypium barbadense]	AT1G53700	--
Ghir_A01G003210	1.06918	1.10024	1.62466	3.0776	4.20745	0.916407	1.46576	1.15039	2.18863	3.93074	not	not	not	not	not	Ghir_A01	2938608	2944136	Cellular Component: membrane (GO:0016020);;	K09534|0.0|ghi:107944610|K09534 DNAJC14; DnaJ homolog subfamily C member 14	Posttranslational modification, protein turnover, chaperones	Cleavage inducing molecular chaperone;; DnaJ domain	Chaperone protein dnaJ 39 OS=Arabidopsis thaliana OX=3702 GN=ATJ39 PE=2 SV=2	PREDICTED: uncharacterized protein LOC107944610 isoform X1 [Gossypium hirsutum]	AT1G79030	--
Ghir_A01G003220	4.60447	4.8158	3.8061	3.99251	3.57431	3.86755	6.20294	5.10273	5.02521	3.67171	not	not	not	not	not	Ghir_A01	2948713	2952926	--	K04733|0.0|gab:108480460|K04733 IRAK4; interleukin-1 receptor-associated kinase 4 [EC:2.7.11.1]	Signal transduction mechanisms	Protein kinase domain;; Protein tyrosine and serine/threonine kinase	Cold-responsive protein kinase 1 OS=Arabidopsis thaliana OX=3702 GN=CRPK1 PE=1 SV=1	hypothetical protein ES332_A01G041800v1 [Gossypium tomentosum]	--	--
Ghir_A01G003230	5.38937	5.81434	9.6285	10.6165	9.79345	5.57316	5.08019	4.35954	7.69151	12.3014	not	not	not	not	not	Ghir_A01	2962277	2968303	Molecular Function: recombinase activity (GO:0000150);; Molecular Function: four-way junction DNA binding (GO:0000400);; Biological Process: DNA recombinase assembly (GO:0000730);; Molecular Function: double-stranded DNA binding (GO:0003690);; Molecular Function: single-stranded DNA binding (GO:0003697);; Molecular Function: ATP binding (GO:0005524);; Biological Process: mitotic recombination (GO…	K03553|0.0|gab:108483788|K03553 recA; recombination protein RecA	Replication, recombination and repair	recA bacterial DNA recombination protein;; Rad51;; KaiC	DNA repair protein recA homolog 1, chloroplastic OS=Arabidopsis thaliana OX=3702 GN=RECA PE=2 SV=1	PREDICTED: DNA repair protein recA homolog 1, chloroplastic [Gossypium arboreum] KHG30547.1 DNA repair protein recA 1, chloroplastic [Gossypium arboreum] PPR94765.1 hypothetical protein GOBAR_AA25903 [Gossypium barbadense] TYH29725.1 hypothetical protein ES288_A01G035100v1 [Gossypium darwinii] TYI41670.1 hypothetical protein ES332_A01G042000v1 [Gossypium tomentosum] TYJ48059.1 hypothetical protei…	AT1G79050	--
Ghir_A01G003240	0.0113847	0.0273557	0.0915003	0.0712623	1.68071	0.00450133	0.049681	0.031516	0.0207183	1.12003	--	--	--	--	not	Ghir_A01	2969981	2975296	Molecular Function: DNA binding (GO:0003677);; Molecular Function: DNA-binding transcription factor activity (GO:0003700);; Cellular Component: nucleus (GO:0005634);; Biological Process: transcription, DNA-templated (GO:0006351);; Biological Process: auxin-activated signaling pathway (GO:0009734);; Biological Process: primary shoot apical meristem specification (GO:0010072);; Biological Process: …	--|0.0|gab:108482087|hypothetical protein	--	No apical meristem (NAM) protein	NAC domain-containing protein 21/22 OS=Arabidopsis thaliana OX=3702 GN=NAC021 PE=1 SV=2	hypothetical protein ES288_A01G035200v1 [Gossypium darwinii] lcl|TYI41671.1 hypothetical protein ES332_A01G042100v1 [Gossypium tomentosum] lcl|TYJ48060.1 hypothetical protein E1A91_A01G034500v1 [Gossypium mustelinum]	--	--
Ghir_A01G003250	1.44563	1.92328	3.07343	6.81543	6.48479	1.29457	1.45664	1.78623	5.61926	5.09901	not	not	not	not	not	Ghir_A01	2986748	2988818	--	--|0.0|gab:108480250|hypothetical protein	--	--	--	hypothetical protein ES288_A01G035300v1 [Gossypium darwinii] lcl|TYI41672.1 hypothetical protein ES332_A01G042200v1 [Gossypium tomentosum] lcl|TYJ48061.1 hypothetical protein E1A91_A01G034600v1 [Gossypium mustelinum] lcl|KAB2095388.1 hypothetical protein ES319_A01G033500v1 [Gossypium barbadense]	--	--
Ghir_A01G003260	8.73473	7.93447	7.80494	4.77662	1.89036	9.64638	5.27738	7.91584	6.63458	1.9674	not	not	not	not	not	Ghir_A01	2997436	3000948	Molecular Function: RNA binding (GO:0003723);; Molecular Function: endonuclease activity (GO:0004519);; Biological Process: RNA modification (GO:0009451);; Cellular Component: intracellular membrane-bounded organelle (GO:0043231);;	--|0.0|gab:108483189|hypothetical protein	General function prediction only	PPR repeat;; PPR repeat family;; PPR repeat;; Pentatricopeptide repeat domain;; Pentacotripeptide-repeat region of PRORP	Pentatricopeptide repeat-containing protein At1g71490 OS=Arabidopsis thaliana OX=3702 GN=PCMP-E67 PE=2 SV=1	hypothetical protein ES288_A01G035400v1 [Gossypium darwinii] lcl|KAB2095389.1 hypothetical protein ES319_A01G033600v1 [Gossypium barbadense]	--	--
Ghir_A01G003270	0.036993	0.0895937	0.151049	0.448021	0.357568	0.0198437	0.034261	0.038966	0.252812	0.438155	--	--	not	--	not	Ghir_A01	3006167	3012030	Molecular Function: protein serine/threonine kinase activity (GO:0004674);; Molecular Function: calmodulin binding (GO:0005516);; Molecular Function: ATP binding (GO:0005524);; Cellular Component: plasma membrane (GO:0005886);; Biological Process: protein phosphorylation (GO:0006468);; Cellular Component: integral component of membrane (GO:0016021);; Molecular Function: carbohydrate binding (GO:0…	--|0.0|gab:108481758|hypothetical protein	--	Protein tyrosine and serine/threonine kinase;; Protein kinase domain;; D-mannose binding lectin;; S-locus glycoprotein domain;; PAN-like domain	G-type lectin S-receptor-like serine/threonine-protein kinase At1g11330 OS=Arabidopsis thaliana OX=3702 GN=At1g11330 PE=1 SV=3	hypothetical protein GOBAR_AA25907 [Gossypium barbadense]	AT4G21390	--
Ghir_A01G003280	0	0	0	0	0	0	0	0	0	0	--	--	--	--	--	Ghir_A01	3017538	3022273	Molecular Function: protein serine/threonine kinase activity (GO:0004674);; Molecular Function: calmodulin binding (GO:0005516);; Molecular Function: ATP binding (GO:0005524);; Cellular Component: plasma membrane (GO:0005886);; Biological Process: protein phosphorylation (GO:0006468);; Cellular Component: integral component of membrane (GO:0016021);; Molecular Function: carbohydrate binding (GO:0…	--|0.0|gab:108481760|hypothetical protein	--	Protein tyrosine and serine/threonine kinase;; Protein kinase domain;; D-mannose binding lectin;; S-locus glycoprotein domain;; PAN-like domain	G-type lectin S-receptor-like serine/threonine-protein kinase At1g11330 OS=Arabidopsis thaliana OX=3702 GN=At1g11330 PE=1 SV=3	PREDICTED: G-type lectin S-receptor-like serine/threonine-protein kinase At1g11330 [Gossypium arboreum]	AT4G21390	--
Ghir_A01G003290	0	0	0	0	0	0	0	0	0	0.0197937	--	--	--	--	--	Ghir_A01	3029951	3042184	Molecular Function: protein kinase activity (GO:0004672);; Molecular Function: protein serine/threonine kinase activity (GO:0004674);; Molecular Function: calmodulin binding (GO:0005516);; Molecular Function: ATP binding (GO:0005524);; Cellular Component: plasma membrane (GO:0005886);; Biological Process: defense response to bacterium, incompatible interaction (GO:0009816);; Cellular Component: i…	--|0.0|gab:108481761|hypothetical protein	--	Protein tyrosine and serine/threonine kinase;; Protein kinase domain;; D-mannose binding lectin;; S-locus glycoprotein domain;; PAN-like domain	G-type lectin S-receptor-like serine/threonine-protein kinase SD1-13 OS=Arabidopsis thaliana OX=3702 GN=SD113 PE=1 SV=2	hypothetical protein E1A91_A01G035100v1 [Gossypium mustelinum]	AT4G21390	--
Ghir_A01G003300	0	0	0	0	0	0	0	0	0.00564133	0.00772333	--	--	--	--	--	Ghir_A01	3055105	3067319	Molecular Function: protein serine/threonine kinase activity (GO:0004674);; Molecular Function: calmodulin binding (GO:0005516);; Molecular Function: ATP binding (GO:0005524);; Cellular Component: plasma membrane (GO:0005886);; Biological Process: protein phosphorylation (GO:0006468);; Molecular Function: carbohydrate binding (GO:0030246);; Biological Process: recognition of pollen (GO:0048544);;	--|0.0|gra:105775638|hypothetical protein	--	Protein kinase domain;; Protein tyrosine and serine/threonine kinase;; D-mannose binding lectin;; S-locus glycoprotein domain;; PAN-like domain	G-type lectin S-receptor-like serine/threonine-protein kinase At4g27290 OS=Arabidopsis thaliana OX=3702 GN=At4g27290 PE=3 SV=4	hypothetical protein ES319_D01G031700v1 [Gossypium barbadense]	--	--
Ghir_A01G003310	0	0	0	0	0	0	0	0	0	0	--	--	--	--	--	Ghir_A01	3110091	3119773	Molecular Function: protein serine/threonine kinase activity (GO:0004674);; Molecular Function: calmodulin binding (GO:0005516);; Molecular Function: ATP binding (GO:0005524);; Cellular Component: plasma membrane (GO:0005886);; Biological Process: protein phosphorylation (GO:0006468);; Cellular Component: integral component of membrane (GO:0016021);; Molecular Function: carbohydrate binding (GO:0…	--|0.0|gab:108481764|hypothetical protein	--	Protein tyrosine and serine/threonine kinase;; Protein kinase domain;; D-mannose binding lectin;; S-locus glycoprotein domain;; PAN-like domain	G-type lectin S-receptor-like serine/threonine-protein kinase At1g11330 OS=Arabidopsis thaliana OX=3702 GN=At1g11330 PE=1 SV=3	hypothetical protein ES288_A01G036200v1 [Gossypium darwinii]	AT4G21390	--
Ghir_A01G003320	0	0	0	0.00986767	0.0708077	0	0	0	0	0.12308	--	--	--	--	--	Ghir_A01	3126752	3135543	Molecular Function: protein serine/threonine kinase activity (GO:0004674);; Molecular Function: calmodulin binding (GO:0005516);; Molecular Function: ATP binding (GO:0005524);; Cellular Component: plasma membrane (GO:0005886);; Biological Process: protein phosphorylation (GO:0006468);; Cellular Component: integral component of membrane (GO:0016021);; Molecular Function: carbohydrate binding (GO:0…	--|0.0|ghi:107943338|hypothetical protein	--	Protein tyrosine and serine/threonine kinase;; Protein kinase domain;; D-mannose binding lectin;; S-locus glycoprotein domain;; PAN-like domain	G-type lectin S-receptor-like serine/threonine-protein kinase At1g11330 OS=Arabidopsis thaliana OX=3702 GN=At1g11330 PE=1 SV=3	PREDICTED: G-type lectin S-receptor-like serine/threonine-protein kinase At1g11300 [Gossypium hirsutum]	AT4G21390	--
Ghir_A01G003330	0	0	0	0	0.0769457	0	0	0	0	0.178297	--	--	--	--	--	Ghir_A01	3175331	3176061	Molecular Function: protein serine/threonine kinase activity (GO:0004674);; Molecular Function: calmodulin binding (GO:0005516);; Molecular Function: ATP binding (GO:0005524);; Cellular Component: plasma membrane (GO:0005886);; Biological Process: protein phosphorylation (GO:0006468);; Cellular Component: integral component of membrane (GO:0016021);; Molecular Function: carbohydrate binding (GO:0…	--|2e-91|gab:108462279|hypothetical protein	--	Protein tyrosine and serine/threonine kinase	G-type lectin S-receptor-like serine/threonine-protein kinase At1g11300 OS=Arabidopsis thaliana OX=3702 GN=At1g11300 PE=2 SV=1	hypothetical protein ES288_D01G039900v1 [Gossypium darwinii] lcl|KAB2043661.1 hypothetical protein ES319_D01G033000v1 [Gossypium barbadense]	--	--
Ghir_A01G003350	31.8257	32.554	29.6761	18.5722	14.9588	34.2723	33.4366	36.9901	27.9364	15.1738	not	not	not	not	not	Ghir_A01	3216744	3219757	--	--|1e-114|ghi:107932668|hypothetical protein	--	--	--	PREDICTED: uncharacterized protein LOC107932668 isoform X1 [Gossypium hirsutum] XP_016720214.1 PREDICTED: uncharacterized protein LOC107932668 isoform X1 [Gossypium hirsutum]	--	--
Ghir_A01G003360	5.04558	5.03702	6.39323	3.16792	0.631329	5.88385	4.47125	6.12026	4.55609	0.968868	not	not	not	not	--	Ghir_A01	3224163	3225036	--	--|9e-74|gab:108463313|hypothetical protein	--	--	--	hypothetical protein ES332_A01G044600v1 [Gossypium tomentosum] lcl|TYI41713.1 hypothetical protein ES332_A01G044600v1 [Gossypium tomentosum]	--	--
Ghir_A01G003370	0.197879	0.142617	0.260558	0.0884113	0.0717153	0.10003	0.134544	0.125736	0.0522603	0.0443937	not	not	--	not	--	Ghir_A01	3228537	3235298	--	--|1e-105|ghi:107932642|hypothetical protein	--	Auxin responsive protein	Auxin-responsive protein SAUR77 OS=Arabidopsis thaliana OX=3702 GN=SAUR77 PE=1 SV=1	PREDICTED: uncharacterized protein LOC107932642 [Gossypium hirsutum] TYJ48105.1 hypothetical protein E1A91_A01G036600v1 [Gossypium mustelinum]	--	--
Ghir_A01G003380	14.9867	15.5996	15.9817	20.1636	16.7984	16.4283	11.8551	18.9986	20.8222	15.6793	not	not	not	not	not	Ghir_A01	3235951	3238834	Cellular Component: DNA-directed RNA polymerase IV complex (GO:0000418);; Cellular Component: DNA-directed RNA polymerase V complex (GO:0000419);; Cellular Component: DNA-directed RNA polymerase II, core complex (GO:0005665);; Biological Process: transcription, DNA-templated (GO:0006351);;	K03016|1e-103|ghi:107941303|K03016 RPB8; DNA-directed RNA polymerases I, II, and III subunit RPABC3	Transcription	RNA polymerase Rpb8	DNA-directed RNA polymerases II, IV and V subunit 8B OS=Arabidopsis thaliana OX=3702 GN=NRPB8B PE=1 SV=1	PREDICTED: DNA-directed RNA polymerases II, IV and V subunit 8B-like [Gossypium hirsutum] XP_016730354.1 PREDICTED: DNA-directed RNA polymerases II, IV and V subunit 8B-like [Gossypium hirsutum] XP_017616707.1 PREDICTED: DNA-directed RNA polymerases II, IV and V subunit 8B-like [Gossypium arboreum] PPS06022.1 hypothetical protein GOBAR_AA14612 [Gossypium barbadense] TYH29760.1 hypothetical protei…	--	--
Ghir_A01G003390	47.8245	53.8228	63.6899	45.1347	31.5041	43.0918	54.4211	48.2887	54.1392	29.1391	not	not	not	not	not	Ghir_A01	3241450	3246168	Molecular Function: nucleotide binding (GO:0000166);; Molecular Function: RNA binding (GO:0003723);; Cellular Component: spliceosomal complex (GO:0005681);; Biological Process: mRNA processing (GO:0006397);; Biological Process: RNA splicing (GO:0008380);; Cellular Component: nuclear speck (GO:0016607);;	K14325|0.0|gab:108464587|K14325 RNPS1; RNA-binding protein with serine-rich domain 1	General function prediction only	RNA recognition motif. (a.k.a. RRM, RBD, or RNP domain)	Serine/arginine-rich splicing factor SR45 OS=Arabidopsis thaliana OX=3702 GN=SR45 PE=1 SV=1	hypothetical protein E1A91_A01G036800v1 [Gossypium mustelinum]	--	--
Ghir_A01G003400	9.28071	8.53808	9.24899	9.56972	4.65503	8.53064	10.2183	8.19257	9.37962	4.28058	not	not	not	not	not	Ghir_A01	3247507	3252431	--	--|0.0|ghi:107932680|hypothetical protein	--	--	--	PREDICTED: uncharacterized protein LOC107932680 [Gossypium hirsutum] TYI41718.1 hypothetical protein ES332_A01G045000v1 [Gossypium tomentosum] TYJ48108.1 hypothetical protein E1A91_A01G036900v1 [Gossypium mustelinum]	--	--
Ghir_A01G003410	4.60625	4.56393	5.46827	4.19076	5.15499	4.70565	5.03719	4.31697	4.17382	4.30601	not	not	not	not	not	Ghir_A01	3253569	3256989	--	--|0.0|ghi:107932683|hypothetical protein	--	--	--	hypothetical protein ES332_A01G045100v1 [Gossypium tomentosum]	--	--
Ghir_A01G003420	0.35159	4.6701	3.71086	2.72619	13.3671	0.203232	0.457831	0.332202	2.27715	12.6572	--	down	not	down	not	Ghir_A01	3296432	3298117	Molecular Function: ubiquitin-protein transferase activity (GO:0004842);; Cellular Component: nucleus (GO:0005634);; Biological Process: defense response (GO:0006952);; Molecular Function: zinc ion binding (GO:0008270);; Biological Process: regulation of defense response (GO:0031347);; Biological Process: regulation of programmed cell death (GO:0043067);; Biological Process: proteasome-mediated u…	K19042|0.0|ghi:107932689|K19042 BOI; E3 ubiquitin-protein ligase BOI and related proteins [EC:2.3.2.27]	Posttranslational modification, protein turnover, chaperones	Zinc finger, C3HC4 type (RING finger)	Probable BOI-related E3 ubiquitin-protein ligase 3 OS=Arabidopsis thaliana OX=3702 GN=BRG3 PE=1 SV=1	hypothetical protein ES288_A01G038000v1 [Gossypium darwinii] lcl|KAB2095431.1 hypothetical protein ES319_A01G036000v1 [Gossypium barbadense]	--	--
Ghir_A01G003430	62.235	82.4788	93.5021	142.629	39.871	56.6289	151.413	82.3303	124.805	44.6035	not	not	not	up	not	Ghir_A01	3314630	3318578	Molecular Function: mRNA binding (GO:0003729);; Molecular Function: translation elongation factor activity (GO:0003746);; Molecular Function: GTPase activity (GO:0003924);; Molecular Function: copper ion binding (GO:0005507);; Molecular Function: GTP binding (GO:0005525);; Cellular Component: nucleolus (GO:0005730);; Cellular Component: vacuolar membrane (GO:0005774);; Cellular Component: cytosol…	K03234|0.0|gab:108463766|K03234 EEF2; elongation factor 2	Translation, ribosomal structure and biogenesis	Elongation factor Tu GTP binding domain;; Elongation factor G, domain IV;; Elongation factor G C-terminus;; Elongation Factor G, domain III;; Elongation factor Tu domain 2	Elongation factor 2 OS=Arabidopsis thaliana OX=3702 GN=LOS1 PE=1 SV=1	PREDICTED: elongation factor 2 [Gossypium arboreum] KHG01390.1 Elongation factor 2 [Gossypium arboreum] TYH29768.1 hypothetical protein ES288_A01G038100v1 [Gossypium darwinii] TYI41726.1 hypothetical protein ES332_A01G045300v1 [Gossypium tomentosum] TYJ48116.1 hypothetical protein E1A91_A01G037300v1 [Gossypium mustelinum] KAB2095432.1 hypothetical protein ES319_A01G036100v1 [Gossypium barbadense]	--	LOC_Os02g32030
Ghir_A01G003440	0.29664	0.316852	0.573612	0.775083	1.92369	0.0337543	0.102083	0.404071	0.630038	1.39923	--	--	not	--	not	Ghir_A01	3364390	3366553	Molecular Function: DNA binding (GO:0003677);; Molecular Function: DNA-binding transcription factor activity (GO:0003700);; Cellular Component: nucleus (GO:0005634);; Biological Process: trehalose biosynthetic process (GO:0005992);; Biological Process: transcription, DNA-templated (GO:0006351);; Biological Process: proline biosynthetic process (GO:0006561);; Biological Process: anthocyanin-contai…	--|0.0|ghi:107932643|hypothetical protein	--	No apical meristem (NAM) protein	Transcription factor JUNGBRUNNEN 1 OS=Arabidopsis thaliana OX=3702 GN=JUB1 PE=1 SV=1	PREDICTED: transcription factor JUNGBRUNNEN 1-like [Gossypium hirsutum] XP_017618496.1 PREDICTED: transcription factor JUNGBRUNNEN 1 [Gossypium arboreum]	--	--
Ghir_A01G003450	10.8339	9.53573	8.15637	7.30283	2.33829	9.49518	8.72937	7.59871	7.61141	1.92451	not	not	not	not	not	Ghir_A01	3413202	3425404	Cellular Component: intracellular (GO:0005622);; Biological Process: Mo-molybdopterin cofactor biosynthetic process (GO:0006777);; Biological Process: response to osmotic stress (GO:0006970);; Molecular Function: Mo-molybdopterin cofactor sulfurase activity (GO:0008265);; Molecular Function: selenocysteine lyase activity (GO:0009000);; Biological Process: response to heat (GO:0009408);; Biologica…	K15631|0.0|ghi:107932693|K15631 ABA3; molybdenum cofactor sulfurtransferase [EC:2.8.1.9]	Coenzyme transport and metabolism	MOSC domain;; Aminotransferase class-V;; MOSC N-terminal beta barrel domain	Molybdenum cofactor sulfurase OS=Arabidopsis thaliana OX=3702 GN=ABA3 PE=1 SV=1	PREDICTED: molybdenum cofactor sulfurase-like [Gossypium hirsutum]	AT1G16540	--
Ghir_A01G003460	0	0	0	0.0354123	0.517434	0.136495	0.112077	0	0.352177	2.54108	--	--	--	--	up	Ghir_A01	3486703	3488228	Biological Process: phenylpropanoid biosynthetic process (GO:0009699);; Biological Process: coumarin biosynthetic process (GO:0009805);; Biological Process: hydrogen peroxide-mediated programmed cell death (GO:0010421);; Molecular Function: metal ion binding (GO:0046872);; Molecular Function: dioxygenase activity (GO:0051213);;	K23145|0.0|ghi:107932661|K23145 S8H; scopoletin 8-hydroxylase [EC:1.14.11.60]	--	2OG-Fe(II) oxygenase superfamily;; non-haem dioxygenase in morphine synthesis N-terminal	Feruloyl CoA ortho-hydroxylase 1 OS=Arabidopsis thaliana OX=3702 GN=F6&apos;H1 PE=1 SV=1	PREDICTED: feruloyl CoA ortho-hydroxylase 1-like [Gossypium hirsutum]	--	--
Ghir_A01G003470	0	0	0	0.063642	0.258472	0.0212957	0.018089	0	0.0552003	1.5767	--	--	--	--	not	Ghir_A01	3493796	3495287	Biological Process: phenylpropanoid biosynthetic process (GO:0009699);; Biological Process: coumarin biosynthetic process (GO:0009805);; Biological Process: hydrogen peroxide-mediated programmed cell death (GO:0010421);; Molecular Function: metal ion binding (GO:0046872);; Molecular Function: dioxygenase activity (GO:0051213);;	K23145|1e-172|gab:108480495|K23145 S8H; scopoletin 8-hydroxylase [EC:1.14.11.60]	--	non-haem dioxygenase in morphine synthesis N-terminal	Feruloyl CoA ortho-hydroxylase 1 OS=Arabidopsis thaliana OX=3702 GN=F6&apos;H1 PE=1 SV=1	hypothetical protein ES288_A01G038700v1 [Gossypium darwinii]	--	--
Ghir_A01G003500	0	0	0	0	0.186457	0	0.0157523	0.00571833	0	0.355289	--	--	--	--	--	Ghir_A01	3527332	3528883	Biological Process: phenylpropanoid biosynthetic process (GO:0009699);; Biological Process: coumarin biosynthetic process (GO:0009805);; Biological Process: hydrogen peroxide-mediated programmed cell death (GO:0010421);; Molecular Function: metal ion binding (GO:0046872);; Molecular Function: dioxygenase activity (GO:0051213);;	K23145|0.0|gab:108480497|K23145 S8H; scopoletin 8-hydroxylase [EC:1.14.11.60]	--	2OG-Fe(II) oxygenase superfamily;; non-haem dioxygenase in morphine synthesis N-terminal	Feruloyl CoA ortho-hydroxylase 1 OS=Arabidopsis thaliana OX=3702 GN=F6&apos;H1 PE=1 SV=1	hypothetical protein ES332_A01G046400v1 [Gossypium tomentosum]	--	--
Ghir_A01G003510	0	0	0	0	0	0	0	0	0	0	--	--	--	--	--	Ghir_A01	3542673	3543947	Biological Process: phenylpropanoid biosynthetic process (GO:0009699);; Biological Process: coumarin biosynthetic process (GO:0009805);; Biological Process: hydrogen peroxide-mediated programmed cell death (GO:0010421);; Molecular Function: metal ion binding (GO:0046872);; Molecular Function: dioxygenase activity (GO:0051213);;	K23145|0.0|ghi:107932662|K23145 S8H; scopoletin 8-hydroxylase [EC:1.14.11.60]	--	2OG-Fe(II) oxygenase superfamily;; non-haem dioxygenase in morphine synthesis N-terminal	Feruloyl CoA ortho-hydroxylase 1 OS=Arabidopsis thaliana OX=3702 GN=F6&apos;H1 PE=1 SV=1	PREDICTED: feruloyl CoA ortho-hydroxylase 1-like [Gossypium hirsutum]	--	--
Ghir_A01G003530	2.87287	3.08801	4.65864	5.62612	49.792	2.5606	1.18944	4.44887	5.00814	83.58	not	not	not	down	not	Ghir_A01	3563375	3565109	Biological Process: response to cold (GO:0009409);; Cellular Component: chloroplast (GO:0009507);; Cellular Component: chloroplast thylakoid (GO:0009534);; Cellular Component: chloroplast thylakoid membrane (GO:0009535);; Cellular Component: thylakoid (GO:0009579);; Biological Process: response to cytokinin (GO:0009735);; Biological Process: photosynthetic electron transport in photosystem II (GO…	K02113|1e-160|ghi:107932688|K02113 ATPF1D; F-type H+-transporting ATPase subunit delta	Energy production and conversion	ATP synthase delta (OSCP) subunit	ATP synthase subunit delta, chloroplastic OS=Arabidopsis thaliana OX=3702 GN=ATPD PE=1 SV=1	PREDICTED: ATP synthase subunit delta, chloroplastic-like [Gossypium hirsutum] XP_017638672.1 PREDICTED: ATP synthase subunit delta, chloroplastic-like [Gossypium arboreum] XP_017638689.1 PREDICTED: ATP synthase subunit delta, chloroplastic-like [Gossypium arboreum] PPR89485.1 hypothetical protein GOBAR_AA31203 [Gossypium barbadense] TYI41751.1 hypothetical protein ES332_A01G046800v1 [Gossypium t…	--	--
Ghir_A01G003540	0	0	0	0	0.505654	0	0	0	0	0.659296	--	--	--	--	--	Ghir_A01	3570366	3570975	--	--	--	--	--	hypothetical protein ES332_A01G046900v1 [Gossypium tomentosum]	--	--
Ghir_A01G003550	32.4523	37.5994	43.6087	54.294	39.4511	33.5182	23.7288	39.3132	46.617	40.1717	not	not	not	not	not	Ghir_A01	3572859	3575707	Cellular Component: nucleolus (GO:0005730);; Cellular Component: cytosol (GO:0005829);; Biological Process: regulation of transcription, DNA-templated (GO:0006355);; Cellular Component: chloroplast (GO:0009507);; Cellular Component: mediator complex (GO:0016592);;	--|0.0|gab:108483462|hypothetical protein	--	Protein of unknown function, DUF573	GLABROUS1 enhancer-binding protein-like OS=Arabidopsis thaliana OX=3702 GN=GEBPL PE=1 SV=1	hypothetical protein ES332_A01G047000v1 [Gossypium tomentosum]	--	--
Ghir_A01G003560	0	0	0	0	2.13941	0	0	0	0	5.60587	--	--	--	--	up	Ghir_A01	3591435	3595286	Cellular Component: nucleus (GO:0005634);; Cellular Component: peroxisome (GO:0005777);; Molecular Function: glycolate oxidase activity (GO:0008891);; Cellular Component: plasmodesma (GO:0009506);; Cellular Component: chloroplast (GO:0009507);; Cellular Component: chloroplast stroma (GO:0009570);; Biological Process: response to cytokinin (GO:0009735);; Biological Process: oxidative photosyntheti…	K11517|0.0|gab:108480699|K11517 HAO; (S)-2-hydroxy-acid oxidase [EC:1.1.3.15]	Energy production and conversion	FMN-dependent dehydrogenase;; IMP dehydrogenase / GMP reductase domain	(S)-2-hydroxy-acid oxidase GLO1 OS=Arabidopsis thaliana OX=3702 GN=GLO1 PE=1 SV=1	PREDICTED: peroxisomal (S)-2-hydroxy-acid oxidase GLO1-like [Gossypium arboreum] PPR89488.1 hypothetical protein GOBAR_AA31206 [Gossypium barbadense] TYH29788.1 hypothetical protein ES288_A01G039900v1 [Gossypium darwinii] TYI41754.1 hypothetical protein ES332_A01G047100v1 [Gossypium tomentosum] KAB2095453.1 hypothetical protein ES319_A01G037800v1 [Gossypium barbadense]	--	--
Ghir_A01G003570	0	0	0	0	1.12194	0	0	0	0	2.27552	--	--	--	--	not	Ghir_A01	3613721	3617635	Cellular Component: nucleus (GO:0005634);; Cellular Component: peroxisome (GO:0005777);; Molecular Function: glycolate oxidase activity (GO:0008891);; Cellular Component: plasmodesma (GO:0009506);; Cellular Component: chloroplast (GO:0009507);; Cellular Component: chloroplast stroma (GO:0009570);; Biological Process: response to cytokinin (GO:0009735);; Biological Process: oxidative photosyntheti…	K11517|0.0|ghi:107932676|K11517 HAO; (S)-2-hydroxy-acid oxidase [EC:1.1.3.15]	Energy production and conversion	FMN-dependent dehydrogenase;; IMP dehydrogenase / GMP reductase domain	(S)-2-hydroxy-acid oxidase GLO1 OS=Arabidopsis thaliana OX=3702 GN=GLO1 PE=1 SV=1	PREDICTED: peroxisomal (S)-2-hydroxy-acid oxidase GLO1-like [Gossypium hirsutum]	--	--
Ghir_A01G003580	0	0.00600233	0.00310567	0.0731233	0.153585	0	0.00257967	0.00527133	0.0215387	0.201923	--	--	--	--	--	Ghir_A01	3630566	3633057	Biological Process: response to osmotic stress (GO:0006970);; Biological Process: response to water deprivation (GO:0009414);; Cellular Component: chloroplast thylakoid membrane (GO:0009535);; Cellular Component: chloroplast stroma (GO:0009570);; Biological Process: abscisic acid biosynthetic process (GO:0009688);; Biological Process: hyperosmotic salinity response (GO:0042538);; Molecular Functi…	K09840|0.0|ghi:107932636|K09840 NCED; 9-cis-epoxycarotenoid dioxygenase [EC:1.13.11.51]	Secondary metabolites biosynthesis, transport and catabolism	Retinal pigment epithelial membrane protein	9-cis-epoxycarotenoid dioxygenase NCED3, chloroplastic OS=Arabidopsis thaliana OX=3702 GN=NCED3 PE=2 SV=1	PREDICTED: 9-cis-epoxycarotenoid dioxygenase NCED3, chloroplastic-like [Gossypium hirsutum]	--	--
Ghir_A01G003590	0.959674	1.33525	1.65722	1.51864	0.330423	1.83153	0.26561	1.23512	1.65782	0.201942	--	--	--	--	--	Ghir_A01	3678259	3678579	Molecular Function: phosphorelay sensor kinase activity (GO:0000155);; Molecular Function: ATP binding (GO:0005524);; Cellular Component: endoplasmic reticulum membrane (GO:0005789);; Biological Process: negative regulation of ethylene-activated signaling pathway (GO:0010105);; Cellular Component: integral component of membrane (GO:0016021);; Molecular Function: ethylene receptor activity (GO:003…	K14509|2e-51|gra:105775948|K14509 ETR; ethylene receptor [EC:2.7.13.-]	Signal transduction mechanisms	--	Ethylene receptor OS=Prunus persica OX=3760 GN=ETR1 PE=2 SV=1	Ethylene receptor [Gossypium arboreum] TYH29792.1 hypothetical protein ES288_A01G040300v1 [Gossypium darwinii] TYI41759.1 hypothetical protein ES332_A01G047600v1 [Gossypium tomentosum] TYJ48138.1 hypothetical protein E1A91_A01G039200v1 [Gossypium mustelinum] KAB2095457.1 hypothetical protein ES319_A01G038200v1 [Gossypium barbadense]	--	--
Ghir_A01G003600	9.79476	16.7792	20.6175	13.9695	8.11618	7.86072	10.5353	10.9148	14.2449	7.76116	not	not	not	not	not	Ghir_A01	3678554	3684126	Molecular Function: phosphorelay sensor kinase activity (GO:0000155);; Molecular Function: ATP binding (GO:0005524);; Cellular Component: endoplasmic reticulum membrane (GO:0005789);; Biological Process: negative regulation of ethylene-activated signaling pathway (GO:0010105);; Cellular Component: integral component of membrane (GO:0016021);; Molecular Function: ethylene receptor activity (GO:003…	K14509|0.0|ghi:107932670|K14509 ETR; ethylene receptor [EC:2.7.13.-]	Signal transduction mechanisms	Histidine kinase-, DNA gyrase B-, and HSP90-like ATPase;; His Kinase A (phospho-acceptor) domain;; Response regulator receiver domain;; GAF domain	Ethylene receptor OS=Prunus persica OX=3760 GN=ETR1 PE=2 SV=1	PREDICTED: ethylene receptor [Gossypium hirsutum] TYJ48139.1 hypothetical protein E1A91_A01G039300v1 [Gossypium mustelinum] KAB2095458.1 hypothetical protein ES319_A01G038300v1 [Gossypium barbadense]	AT1G66340	--
Ghir_A01G003610	1.0271	2.68015	3.57012	5.0245	7.29243	1.34752	1.00889	1.90238	4.16293	6.3664	not	not	not	down	not	Ghir_A01	3699948	3704490	Molecular Function: nucleotide binding (GO:0000166);; Molecular Function: RNA binding (GO:0003723);; Cellular Component: nucleus (GO:0005634);;	--|0.0|ghi:107932691|hypothetical protein	General function prediction only	RNA recognition motif. (a.k.a. RRM, RBD, or RNP domain);; Ataxin-2 C-terminal region	Polyadenylate-binding protein-interacting protein 9 OS=Arabidopsis thaliana OX=3702 GN=CID9 PE=4 SV=1	Polyadenylate-binding RBP45 [Gossypium australe]	--	--
Ghir_A01G003620	0	0	0	0	0	0	0	0	0	0	--	--	--	--	--	Ghir_A01	3704699	3708576	Molecular Function: polygalacturonase activity (GO:0004650);; Cellular Component: extracellular region (GO:0005576);; Cellular Component: cell wall (GO:0005618);; Biological Process: carbohydrate metabolic process (GO:0005975);; Biological Process: cell wall organization (GO:0071555);;	K01213|0.0|gra:105786645|K01213 E3.2.1.67; galacturan 1,4-alpha-galacturonidase [EC:3.2.1.67]	--	Glycosyl hydrolases family 28	Polygalacturonase OS=Brassica napus OX=3708 PE=2 SV=1	hypothetical protein ES288_A01G040600v1 [Gossypium darwinii]	--	--
Ghir_A01G003630	0	0	0	0	0.290412	0	0	0	0	0.203342	--	--	--	--	--	Ghir_A01	3715434	3715762	--	--|3e-62|ghi:107932658|hypothetical protein	--	--	--	PREDICTED: VQ motif-containing protein 1-like [Gossypium hirsutum] TYI41763.1 hypothetical protein ES332_A01G048000v1 [Gossypium tomentosum]	--	--
Ghir_A01G003650	0.018128	0.0724883	0.17952	0.389189	19.38	0.0145003	0.0127647	0.0797317	0.276987	28.7665	--	--	--	--	not	Ghir_A01	3749447	3753294	--	--|0.0|ghi:107932679|hypothetical protein	--	--	Interactor of constitutive active ROPs 4 OS=Arabidopsis thaliana OX=3702 GN=ICR4 PE=1 SV=2	PREDICTED: interactor of constitutive active ROPs 4-like isoform X2 [Gossypium hirsutum] XP_016720227.1 PREDICTED: interactor of constitutive active ROPs 4-like isoform X2 [Gossypium hirsutum]	--	--
Ghir_A01G003660	0.0386353	0.082601	0.067641	0	0.953537	0.0183857	0.120996	0.009988	0	0.922559	--	--	--	--	not	Ghir_A01	3769139	3770996	Biological Process: gibberellin biosynthetic process (GO:0009686);; Molecular Function: gibberellin 2-beta-dioxygenase activity (GO:0045543);; Molecular Function: metal ion binding (GO:0046872);;	K04125|0.0|ghi:107899629|K04125 E1.14.11.13; gibberellin 2beta-dioxygenase [EC:1.14.11.13]	--	2OG-Fe(II) oxygenase superfamily;; non-haem dioxygenase in morphine synthesis N-terminal	Gibberellin 2-beta-dioxygenase 1 OS=Pisum sativum OX=3888 GN=GA2OX1 PE=1 SV=1	PREDICTED: gibberellin 2-beta-dioxygenase 1-like [Gossypium hirsutum] AEK70417.1 GA2ox1 [Gossypium hirsutum] TYJ48148.1 hypothetical protein E1A91_A01G039900v1 [Gossypium mustelinum]	--	--
Ghir_A01G003670	0	0	0	0	0.087036	0	0	0	0	0.0412607	--	--	--	--	--	Ghir_A01	3827979	3829256	--	--|7e-22|tcc:18594518|hypothetical protein	--	--	--	hypothetical protein GOBAR_AA32967 [Gossypium barbadense] TYH29804.1 hypothetical protein ES288_A01G041300v1 [Gossypium darwinii] KAB2095470.1 hypothetical protein ES319_A01G039100v1 [Gossypium barbadense]	--	--
Ghir_A01G003680	0.122297	0.22571	0.49167	1.37444	4.72823	0.156186	0.143659	0.200412	1.12528	4.02711	--	not	not	--	not	Ghir_A01	3830907	3837874	Biological Process: ubiquitin-dependent protein catabolic process (GO:0006511);; Cellular Component: integral component of membrane (GO:0016021);; Biological Process: protein deubiquitination (GO:0016579);; Molecular Function: thiol-dependent ubiquitinyl hydrolase activity (GO:0036459);; Molecular Function: metal ion binding (GO:0046872);;	K11855|0.0|ghi:107899625|K11855 USP36_42; ubiquitin carboxyl-terminal hydrolase 36/42 [EC:3.4.19.12]	Posttranslational modification, protein turnover, chaperones	Ubiquitin carboxyl-terminal hydrolase;; Ubiquitin carboxyl-terminal hydrolase;; MYND finger	Ubiquitin carboxyl-terminal hydrolase 15 OS=Arabidopsis thaliana OX=3702 GN=UBP15 PE=2 SV=2	hypothetical protein E1A91_A01G040300v1 [Gossypium mustelinum] lcl|TYJ48154.1 hypothetical protein E1A91_A01G040300v1 [Gossypium mustelinum]	--	--
Ghir_A01G003690	0.867915	1.12829	0.812523	1.3381	9.04383	2.99457	0.676498	1.69262	1.63381	14.3922	up	not	not	not	not	Ghir_A01	3838095	3840446	Cellular Component: chloroplast (GO:0009507);; Cellular Component: chloroplast thylakoid membrane (GO:0009535);; Cellular Component: plastoglobule (GO:0010287);;	--|1e-166|ghi:107899624|hypothetical protein	--	SOUL heme-binding protein	Heme-binding-like protein At3g10130, chloroplastic OS=Arabidopsis thaliana OX=3702 GN=At3g10130 PE=1 SV=1	PREDICTED: heme-binding protein 2-like [Gossypium hirsutum] KHF97893.1 Heme-binding 2 [Gossypium arboreum] TYH29807.1 hypothetical protein ES288_A01G041500v1 [Gossypium darwinii] TYJ48155.1 hypothetical protein E1A91_A01G040400v1 [Gossypium mustelinum] KAB2095473.1 hypothetical protein ES319_A01G039300v1 [Gossypium barbadense]	--	--
Ghir_A01G003700	0	0	0	0	0	0	0	0	0	0	--	--	--	--	--	Ghir_A01	3848052	3848557	--	--|2e-27|gra:105767609|hypothetical protein	--	--	--	hypothetical protein GOBAR_DD13070 [Gossypium barbadense]	--	--
Ghir_A01G003710	0	0	0	0	0.0319113	0	0	0	0	0.028576	--	--	--	--	--	Ghir_A01	3865463	3921121	Molecular Function: protein serine/threonine kinase activity (GO:0004674);; Molecular Function: ATP binding (GO:0005524);; Cellular Component: plasma membrane (GO:0005886);; Cellular Component: integral component of membrane (GO:0016021);;	K04733|0.0|gra:105776093|K04733 IRAK4; interleukin-1 receptor-associated kinase 4 [EC:2.7.11.1]	Signal transduction mechanisms	Protein kinase domain;; Protein tyrosine and serine/threonine kinase;; Wall-associated receptor kinase galacturonan-binding	Rust resistance kinase Lr10 OS=Triticum aestivum OX=4565 GN=LRK10 PE=2 SV=1	PREDICTED: probable receptor-like protein kinase At1g67000 isoform X1 [Gossypium raimondii]	--	LOC_Os01g02320
Ghir_A01G003720	0	0	0	0	0.1276	0	0	0	0	0	--	--	--	--	--	Ghir_A01	3878468	3879126	--	--|5e-15|ghi:107922642|hypothetical protein	--	--	--	PREDICTED: uncharacterized protein LOC107922642 [Gossypium hirsutum] XP_016708259.1 PREDICTED: uncharacterized protein LOC107922642 [Gossypium hirsutum]	--	--
Ghir_A01G003730	0	0	0	0	0	0	0	0	0	0	--	--	--	--	--	Ghir_A01	3883282	3896970	Molecular Function: protein serine/threonine kinase activity (GO:0004674);; Molecular Function: ATP binding (GO:0005524);; Cellular Component: plasma membrane (GO:0005886);; Cellular Component: integral component of membrane (GO:0016021);;	--|0.0|ghi:107936924|hypothetical protein	Signal transduction mechanisms	Protein kinase domain;; Protein tyrosine and serine/threonine kinase;; Wall-associated receptor kinase galacturonan-binding	Rust resistance kinase Lr10 OS=Triticum aestivum OX=4565 GN=LRK10 PE=2 SV=1	PREDICTED: LEAF RUST 10 DISEASE-RESISTANCE LOCUS RECEPTOR-LIKE PROTEIN KINASE-like 2.8 [Gossypium hirsutum]	--	--
Ghir_A01G003740	0	0	0	0	0	0	0	0	0	0	--	--	--	--	--	Ghir_A01	3918022	3921121	Molecular Function: protein serine/threonine kinase activity (GO:0004674);; Molecular Function: ATP binding (GO:0005524);; Cellular Component: plasma membrane (GO:0005886);; Cellular Component: integral component of membrane (GO:0016021);;	--|0.0|ghi:107936924|hypothetical protein	Signal transduction mechanisms	Protein kinase domain;; Protein tyrosine and serine/threonine kinase;; Wall-associated receptor kinase galacturonan-binding	Rust resistance kinase Lr10 OS=Triticum aestivum OX=4565 GN=LRK10 PE=2 SV=1	hypothetical protein ES288_A01G042000v1 [Gossypium darwinii]	--	LOC_Os01g02320
Ghir_A01G003750	0	0	0	0	0.0108	0	0	0	0	0	--	--	--	--	--	Ghir_A01	3959728	3965750	--	--|0.0|gra:105776123|hypothetical protein	General function prediction only	Leucine rich repeat;; Leucine Rich repeats (2 copies);; Leucine Rich Repeat;; Leucine Rich repeat	Receptor-like protein 9a OS=Arabidopsis thaliana OX=3702 GN=RLP9A PE=2 SV=1	hypothetical protein ES319_A01G039600v1 [Gossypium barbadense]	--	--
Ghir_A01G003760	0	0	0	0	5.67781	0	0	0	0	2.37293	--	--	--	--	down	Ghir_A01	3974746	3975517	--	--|4e-15|qsu:112024259|hypothetical protein	--	--	--	hypothetical protein ES332_A01G049400v1 [Gossypium tomentosum]	--	--
Ghir_A01G003770	0	0	0	0	5.05117	0	0	0	0	2.66305	--	--	--	--	not	Ghir_A01	3977844	3978573	--	--|1e-103|gra:105776175|hypothetical protein	--	--	--	hypothetical protein GOBAR_AA27493 [Gossypium barbadense] TYI41780.1 hypothetical protein ES332_A01G049500v1 [Gossypium tomentosum] KAB2095478.1 hypothetical protein ES319_A01G039800v1 [Gossypium barbadense]	--	--
Ghir_A01G003780	0	0	0	0	0.793782	0	0	0	0	0.309814	--	--	--	--	--	Ghir_A01	3989213	3989807	--	--|3e-87|gra:105776175|hypothetical protein	--	--	--	hypothetical protein ES332_A01G049600v1 [Gossypium tomentosum]	--	--
Ghir_A01G003790	0	0	0	0	0.80357	0	0	0	0	0.262209	--	--	--	--	--	Ghir_A01	3994911	3995427	--	--|1e-100|gab:108480990|hypothetical protein	--	--	--	hypothetical protein GOBAR_AA27495 [Gossypium barbadense] TYH29817.1 hypothetical protein ES288_A01G042500v1 [Gossypium darwinii] TYI41782.1 hypothetical protein ES332_A01G049700v1 [Gossypium tomentosum] TYJ48162.1 hypothetical protein E1A91_A01G041100v1 [Gossypium mustelinum] KAB2095480.1 hypothetical protein ES319_A01G040000v1 [Gossypium barbadense]	--	--
Ghir_A01G003800	0	0	0	0	1.89599	0	0	0	0	0.994061	--	--	--	--	not	Ghir_A01	4017232	4017845	--	--|1e-102|gab:108480990|hypothetical protein	--	--	--	hypothetical protein GOBAR_AA27496 [Gossypium barbadense] TYH29818.1 hypothetical protein ES288_A01G042600v1 [Gossypium darwinii] TYI41783.1 hypothetical protein ES332_A01G049800v1 [Gossypium tomentosum] KAB2095481.1 hypothetical protein ES319_A01G040100v1 [Gossypium barbadense]	--	--
Ghir_A01G003810	0	0	0	0	0	0	0	0	0	0.0206677	--	--	--	--	--	Ghir_A01	4022791	4023946	Molecular Function: nuclease activity (GO:0004518);; Cellular Component: nucleus (GO:0005634);; Molecular Function: metal ion binding (GO:0046872);;	K23222|0.0|tcc:108661646|K23222 HARBI1; nuclease HARBI1 [EC:3.1.-.-]	Replication, recombination and repair	DDE superfamily endonuclease;; Transposase DDE domain;; Plant transposon protein	Protein ALP1-like OS=Arabidopsis thaliana OX=3702 GN=At3g55350 PE=2 SV=1	hypothetical protein GOBAR_DD10692 [Gossypium barbadense]	--	--
Ghir_A01G003820	0	0	0	0	0.007981	0	0	0	0	0	--	--	--	--	--	Ghir_A01	4048555	4110153	Molecular Function: protein serine/threonine kinase activity (GO:0004674);; Molecular Function: ATP binding (GO:0005524);; Cellular Component: plasma membrane (GO:0005886);; Cellular Component: integral component of membrane (GO:0016021);;	--|0.0|ghi:107955604|hypothetical protein	Signal transduction mechanisms	Protein kinase domain;; Protein tyrosine and serine/threonine kinase;; Wall-associated receptor kinase galacturonan-binding	Rust resistance kinase Lr10 OS=Triticum aestivum OX=4565 GN=LRK10 PE=2 SV=1	hypothetical protein ES332_A01G050700v1 [Gossypium tomentosum]	--	LOC_Os01g02320
Ghir_A01G003830	13.6209	14.3593	11.0731	10.0031	3.82231	11.9584	12.912	14.4237	12.207	2.92561	not	not	not	not	not	Ghir_A01	4153813	4158715	Cellular Component: vacuole (GO:0005773);; Cellular Component: endoplasmic reticulum (GO:0005783);; Cellular Component: plasma membrane (GO:0005886);; Cellular Component: integral component of membrane (GO:0016021);;	--|0.0|ghi:107933922|hypothetical protein	General function prediction only	C2 domain	C2 domain-containing protein At1g53590 OS=Arabidopsis thaliana OX=3702 GN=NTMC2T6.1 PE=1 SV=2	PREDICTED: C2 domain-containing protein At1g53590-like isoform X1 [Gossypium hirsutum]	AT3G14590	--
Ghir_A01G003840	2.44437	2.73401	3.43897	3.60786	4.50253	2.60418	0.764022	2.38836	3.219	3.58468	not	not	not	down	not	Ghir_A01	4161386	4166294	Molecular Function: phosphoacetylglucosamine mutase activity (GO:0004610);; Cellular Component: mitochondrion (GO:0005739);; Cellular Component: cytosol (GO:0005829);; Biological Process: carbohydrate metabolic process (GO:0005975);; Biological Process: UDP-N-acetylglucosamine biosynthetic process (GO:0006048);; Biological Process: DNA repair (GO:0006281);; Cellular Component: plasmodesma (GO:000…	K01836|0.0|ghi:107933926|K01836 PGM3; phosphoacetylglucosamine mutase [EC:5.4.2.3]	Carbohydrate transport and metabolism	Phosphoglucomutase/phosphomannomutase, alpha/beta/alpha domain I;; Phosphoglucomutase/phosphomannomutase, C-terminal domain;; Phosphoglucomutase/phosphomannomutase, alpha/beta/alpha domain III	Phosphoacetylglucosamine mutase OS=Arabidopsis thaliana OX=3702 GN=DRT101 PE=1 SV=1	PREDICTED: phosphoacetylglucosamine mutase-like [Gossypium hirsutum] XP_016721730.1 PREDICTED: phosphoacetylglucosamine mutase-like [Gossypium hirsutum] XP_016721731.1 PREDICTED: phosphoacetylglucosamine mutase-like [Gossypium hirsutum] XP_016721732.1 PREDICTED: phosphoacetylglucosamine mutase-like [Gossypium hirsutum]	--	--
Ghir_A01G003860	2.48057	2.25393	1.92431	1.67742	2.1238	1.63011	1.7378	1.28116	1.69526	1.82948	not	not	not	not	not	Ghir_A01	4174509	4176373	Molecular Function: monooxygenase activity (GO:0004497);; Molecular Function: iron ion binding (GO:0005506);; Cellular Component: integral component of membrane (GO:0016021);; Molecular Function: oxidoreductase activity, acting on paired donors, with incorporation or reduction of molecular oxygen (GO:0016705);; Molecular Function: heme binding (GO:0020037);;	--|0.0|ghi:107933924|hypothetical protein	--	Cytochrome P450	Cytochrome P450 72A15 OS=Arabidopsis thaliana OX=3702 GN=CYP72A15 PE=2 SV=1	PREDICTED: cytochrome P450 72A15-like isoform X1 [Gossypium hirsutum]	--	--
Ghir_A01G003870	0	0.007121	0.0217917	0	0.095577	0	0.00623933	0	0.0197803	0.100178	--	--	--	--	--	Ghir_A01	4180372	4182256	Molecular Function: monooxygenase activity (GO:0004497);; Molecular Function: iron ion binding (GO:0005506);; Cellular Component: integral component of membrane (GO:0016021);; Molecular Function: oxidoreductase activity, acting on paired donors, with incorporation or reduction of molecular oxygen (GO:0016705);; Molecular Function: heme binding (GO:0020037);;	--|0.0|gab:108481693|hypothetical protein	--	Cytochrome P450	Cytochrome P450 CYP72A219 OS=Panax ginseng OX=4054 PE=2 SV=1	hypothetical protein GOBAR_AA31688 [Gossypium barbadense] KAB2095507.1 hypothetical protein ES319_A01G042100v1 [Gossypium barbadense]	--	--
Ghir_A01G003880	0.026089	0.062122	0	0	0	0.0269127	0.0188597	0	0	0.036428	--	--	--	--	--	Ghir_A01	4189943	4192448	Molecular Function: monooxygenase activity (GO:0004497);; Molecular Function: iron ion binding (GO:0005506);; Cellular Component: integral component of membrane (GO:0016021);; Molecular Function: oxidoreductase activity, acting on paired donors, with incorporation or reduction of molecular oxygen (GO:0016705);; Molecular Function: heme binding (GO:0020037);;	--|0.0|gab:108481690|hypothetical protein	--	Cytochrome P450	Cytochrome P450 CYP72A219 OS=Panax ginseng OX=4054 PE=2 SV=1	hypothetical protein ES319_A01G042200v1 [Gossypium barbadense]	--	--
Ghir_A01G003890	0.351005	0.15647	0.294358	0.985127	7.17377	0.267943	0.15787	0.595724	0.536856	9.19153	--	--	not	--	not	Ghir_A01	4200552	4210236	Molecular Function: monooxygenase activity (GO:0004497);; Molecular Function: iron ion binding (GO:0005506);; Cellular Component: integral component of membrane (GO:0016021);; Molecular Function: oxidoreductase activity, acting on paired donors, with incorporation or reduction of molecular oxygen (GO:0016705);; Molecular Function: heme binding (GO:0020037);;	--|0.0|gab:108482425|hypothetical protein	--	Cytochrome P450	Cytochrome P450 CYP72A219 OS=Panax ginseng OX=4054 PE=2 SV=1	hypothetical protein ES288_A01G045000v1 [Gossypium darwinii] lcl|KAB2095510.1 hypothetical protein ES319_A01G042300v1 [Gossypium barbadense]	--	--
Ghir_A01G003900	2.20819	1.92943	2.51632	3.40135	3.15605	2.02468	0.487239	2.16098	3.07529	3.05128	not	not	not	down	not	Ghir_A01	4214154	4215458	--	--|6e-50|gab:108480736|hypothetical protein	--	Complex 1 protein (LYR family);; Complex1_LYR-like	--	PREDICTED: uncharacterized protein LOC108480736 [Gossypium arboreum] KHG20901.1 LYR motif-containing 2 [Gossypium arboreum] PPR91889.1 hypothetical protein GOBAR_AA28785 [Gossypium barbadense] TYH29847.1 hypothetical protein ES288_A01G045200v1 [Gossypium darwinii] TYH29848.1 hypothetical protein ES288_A01G045200v1 [Gossypium darwinii] TYI41811.1 hypothetical protein ES332_A01G052200v1 [Gossypium …	--	--
Ghir_A01G003910	0	0	0	0	0	0	0	0	0	0	--	--	--	--	--	Ghir_A01	4220382	4220976	Cellular Component: extracellular region (GO:0005576);; Biological Process: killing of cells of other organism (GO:0031640);; Biological Process: defense response to fungus (GO:0050832);;	--|1e-32|gab:108481688|hypothetical protein	--	Gamma-thionin family	Defensin-like protein OS=Nelumbo nucifera OX=4432 PE=3 SV=1	hypothetical protein ES288_A01G045300v1 [Gossypium darwinii] lcl|TYJ48187.1 hypothetical protein E1A91_A01G043300v1 [Gossypium mustelinum] lcl|KAB2095514.1 hypothetical protein ES319_A01G042600v1 [Gossypium barbadense]	--	--
Ghir_A01G003920	0	0	0	0	0	0	0	0	0	0	--	--	--	--	--	Ghir_A01	4223691	4224321	Cellular Component: extracellular region (GO:0005576);; Biological Process: killing of cells of other organism (GO:0031640);; Biological Process: defense response to fungus (GO:0050832);;	--|1e-29|var:108336583|hypothetical protein	--	Gamma-thionin family	Defensin-like protein OS=Nelumbo nucifera OX=4432 PE=3 SV=1	hypothetical protein ES288_A01G045400v1 [Gossypium darwinii] lcl|TYI41813.1 hypothetical protein ES332_A01G052400v1 [Gossypium tomentosum] lcl|KAB2095515.1 hypothetical protein ES319_A01G042700v1 [Gossypium barbadense]	--	--
Ghir_A01G003930	0	0	0	0	1.83663	0	0	0	0	2.44567	--	--	--	--	not	Ghir_A01	4269777	4270964	Biological Process: carbohydrate metabolic process (GO:0005975);; Biological Process: defense response (GO:0006952);; Molecular Function: glucan endo-1,3-beta-D-glucosidase activity (GO:0042973);;	--|6e-83|ghi:107933900|hypothetical protein	--	X8 domain	Glucan endo-1,3-beta-glucosidase OS=Triticum aestivum OX=4565 GN=GLC1 PE=2 SV=1	PREDICTED: glucan endo-1,3-beta-glucosidase-like [Gossypium hirsutum] XP_017640924.1 PREDICTED: glucan endo-1,3-beta-glucosidase-like [Gossypium arboreum] KHG09289.1 Glucan endo-1,3-beta-glucosidase [Gossypium arboreum] PPR91897.1 hypothetical protein GOBAR_AA28793 [Gossypium barbadense] TYH29856.1 hypothetical protein ES288_A01G046000v1 [Gossypium darwinii] TYJ48193.1 hypothetical protein E1A91_…	--	--
Ghir_A01G003940	0	0	0	0.007364	0.142555	0.023362	0.0216487	0	0	0.104856	--	--	--	--	--	Ghir_A01	4272333	4274957	Molecular Function: protein serine/threonine kinase activity (GO:0004674);; Molecular Function: ATP binding (GO:0005524);; Cellular Component: plasma membrane (GO:0005886);; Cellular Component: integral component of membrane (GO:0016021);;	--|0.0|gab:108482675|hypothetical protein	Signal transduction mechanisms	Protein kinase domain;; Protein tyrosine and serine/threonine kinase	Receptor-like serine/threonine-protein kinase At1g78530 OS=Arabidopsis thaliana OX=3702 GN=At1g78530 PE=2 SV=1	hypothetical protein ES288_A01G046100v1 [Gossypium darwinii] lcl|TYI41820.1 hypothetical protein ES332_A01G053100v1 [Gossypium tomentosum] lcl|TYI41821.1 hypothetical protein ES332_A01G053100v1 [Gossypium tomentosum] lcl|TYI41822.1 hypothetical protein ES332_A01G053100v1 [Gossypium tomentosum] lcl|TYJ48194.1 hypothetical protein E1A91_A01G044000v1 [Gossypium mustelinum]	--	--
Ghir_A01G003950	0	0	0	0	0.00497133	0	0	0	0	0.0155147	--	--	--	--	--	Ghir_A01	4292416	4297427	Molecular Function: ATP binding (GO:0005524);; Cellular Component: plasma membrane (GO:0005886);; Biological Process: defense response (GO:0006952);; Biological Process: signal transduction (GO:0007165);; Molecular Function: ADP binding (GO:0043531);;	K13459|0.0|ghi:107933888|K13459 RPS2; disease resistance protein RPS2	Signal transduction mechanisms	NB-ARC domain;; Leucine rich repeat;; Leucine Rich repeats (2 copies)	Probable disease resistance protein At4g27220 OS=Arabidopsis thaliana OX=3702 GN=At4g27220 PE=2 SV=1	hypothetical protein ES332_A01G053200v1 [Gossypium tomentosum]	--	--
Ghir_A01G003960	0	0	0	0	0	0	0	0	0	0	--	--	--	--	--	Ghir_A01	4340211	4340424	Molecular Function: ATP binding (GO:0005524);; Biological Process: defense response (GO:0006952);; Molecular Function: ADP binding (GO:0043531);;	--|1e-39|ghi:107933892|hypothetical protein	--	NB-ARC domain	Probable disease resistance protein At1g52660 OS=Arabidopsis thaliana OX=3702 GN=At1g52660 PE=3 SV=1	PREDICTED: probable disease resistance protein At4g27220 [Gossypium hirsutum]	--	--
Ghir_A01G003970	0	0	0	0	0	0	0	0	0	0	--	--	--	--	--	Ghir_A01	4340551	4340831	Molecular Function: ATP binding (GO:0005524);; Cellular Component: mitochondrion (GO:0005739);; Biological Process: defense response (GO:0006952);; Molecular Function: ADP binding (GO:0043531);;	--|6e-58|ghi:107933892|hypothetical protein	Signal transduction mechanisms	--	Probable disease resistance protein At5g47250 OS=Arabidopsis thaliana OX=3702 GN=At5g47250 PE=2 SV=1	PREDICTED: probable disease resistance protein At4g27220 [Gossypium hirsutum]	--	--
Ghir_A01G003980	0.784689	0.743089	1.4262	1.775	2.33867	0.903291	0.224036	1.18399	1.44959	1.60165	--	not	not	--	not	Ghir_A01	4370669	4371696	--	--	--	--	--	hypothetical protein GOBAR_AA29684 [Gossypium barbadense]	--	--
Ghir_A01G003990	0.00495733	0.00350433	0	0.0364717	0.86558	0	0.00615933	0.007852	0.0350707	0.892477	--	--	--	--	not	Ghir_A01	4435393	4473020	Molecular Function: ATP binding (GO:0005524);; Cellular Component: plasma membrane (GO:0005886);; Biological Process: defense response (GO:0006952);; Biological Process: signal transduction (GO:0007165);; Molecular Function: ADP binding (GO:0043531);;	K13459|0.0|gab:108481684|K13459 RPS2; disease resistance protein RPS2	Signal transduction mechanisms	NB-ARC domain;; Leucine rich repeat;; Leucine Rich repeats (2 copies)	Disease resistance protein At4g27190 OS=Arabidopsis thaliana OX=3702 GN=At4g27190 PE=2 SV=1	hypothetical protein E1A91_D01G045800v1 [Gossypium mustelinum]	--	--
Ghir_A01G004000	0	0	0	0	0.503874	0	0	0	0	0.603381	--	--	--	--	--	Ghir_A01	4474361	4474995	Cellular Component: apoplast (GO:0048046);;	--|1e-127|ghi:107933906|hypothetical protein	--	Dirigent-like protein	Dirigent protein 4 OS=Arabidopsis thaliana OX=3702 GN=DIR4 PE=2 SV=1	PREDICTED: dirigent protein 4-like [Gossypium hirsutum]	--	--
Ghir_A01G004010	8.13416	7.58797	8.10475	7.82369	6.91281	7.3484	12.087	7.92446	8.79082	8.66902	not	not	not	not	not	Ghir_A01	4485875	4491501	Molecular Function: MAP kinase activity (GO:0004707);; Molecular Function: ATP binding (GO:0005524);; Cellular Component: nucleus (GO:0005634);; Cellular Component: cytoplasm (GO:0005737);; Biological Process: regulation of gene expression (GO:0010468);; Biological Process: intracellular signal transduction (GO:0035556);;	--|0.0|ghi:107933929|hypothetical protein	Signal transduction mechanisms	Protein kinase domain;; Protein tyrosine and serine/threonine kinase;; Lipopolysaccharide kinase (Kdo/WaaP) family	Mitogen-activated protein kinase 19 OS=Arabidopsis thaliana OX=3702 GN=MPK19 PE=2 SV=2	PREDICTED: mitogen-activated protein kinase 19-like [Gossypium hirsutum]	--	--
Ghir_A01G004020	0.946969	1.75938	2.39307	2.15477	4.60246	1.17552	0.822623	1.22918	2.12975	5.09758	not	not	not	not	not	Ghir_A01	4492145	4495995	Molecular Function: RNA binding (GO:0003723);; Molecular Function: tyrosine-tRNA ligase activity (GO:0004831);; Molecular Function: ATP binding (GO:0005524);; Cellular Component: mitochondrion (GO:0005739);; Cellular Component: cytosol (GO:0005829);; Biological Process: tyrosyl-tRNA aminoacylation (GO:0006437);; Cellular Component: chloroplast (GO:0009507);; Cellular Component: chloroplast stroma…	K01866|0.0|ghi:107933932|K01866 YARS; tyrosyl-tRNA synthetase [EC:6.1.1.1]	Translation, ribosomal structure and biogenesis	tRNA synthetases class I (W and Y)	Tyrosine--tRNA ligase, chloroplastic/mitochondrial OS=Arabidopsis thaliana OX=3702 GN=EMB2768 PE=2 SV=1	PREDICTED: tyrosine--tRNA ligase, chloroplastic/mitochondrial-like [Gossypium hirsutum]	--	--
Ghir_A01G004030	0.145878	0.10359	0.056058	0.129292	0.350196	0.223026	0.173843	0.078043	0.186925	0.127648	--	--	--	--	--	Ghir_A01	4495458	4497334	Biological Process: leaf senescence (GO:0010150);; Molecular Function: oxidoreductase activity, acting on diphenols and related substances as donors, oxygen as acceptor (GO:0016682);; Molecular Function: metal ion binding (GO:0046872);;	--|0.0|gab:108483616|hypothetical protein	--	non-haem dioxygenase in morphine synthesis N-terminal;; 2OG-Fe(II) oxygenase superfamily	Protein SRG1 OS=Arabidopsis thaliana OX=3702 GN=SRG1 PE=2 SV=1	PREDICTED: protein SRG1-like [Gossypium arboreum] KHG25230.1 Protein SRG1 -like protein [Gossypium arboreum]	--	--
Ghir_A01G004040	0	0	0	0	0	0	0	0	0	0	--	--	--	--	--	Ghir_A01	4500761	4504646	Biological Process: leaf senescence (GO:0010150);; Molecular Function: oxidoreductase activity, acting on diphenols and related substances as donors, oxygen as acceptor (GO:0016682);; Molecular Function: metal ion binding (GO:0046872);;	--|0.0|ghi:107933878|hypothetical protein	--	2OG-Fe(II) oxygenase superfamily;; non-haem dioxygenase in morphine synthesis N-terminal	Protein SRG1 OS=Arabidopsis thaliana OX=3702 GN=SRG1 PE=2 SV=1	PREDICTED: protein SRG1-like [Gossypium hirsutum]	--	--
Ghir_A01G004050	3.76756	4.39738	2.68866	3.17644	1.94158	2.57897	9.60942	2.40339	3.36326	1.77378	not	not	not	up	not	Ghir_A01	4529760	4532381	Biological Process: transport (GO:0006810);; Cellular Component: chloroplast (GO:0009507);; Cellular Component: chloroplast envelope (GO:0009941);; Cellular Component: integral component of membrane (GO:0016021);;	K03453|0.0|gab:108483133|K03453 TC.BASS; bile acid:Na+ symporter, BASS family	Inorganic ion transport and metabolism	Sodium Bile acid symporter family;; SBF-like CPA transporter family (DUF4137)	Probable sodium/metabolite cotransporter BASS1, chloroplastic OS=Arabidopsis thaliana OX=3702 GN=BASS1 PE=2 SV=1	hypothetical protein E1A91_A01G045700v1 [Gossypium mustelinum]	--	--
Ghir_A01G004060	4.5415	3.99622	4.73751	4.2174	2.36673	3.584	4.42942	3.50185	4.18116	1.86021	not	not	not	not	not	Ghir_A01	4532635	4541406	Biological Process: flower development (GO:0009908);; Biological Process: cell differentiation (GO:0030154);;	--|0.0|ghi:107933921|hypothetical protein	--	--	Protein FLX-like 1 OS=Arabidopsis thaliana OX=3702 GN=FLXL1 PE=1 SV=1	PREDICTED: protein FLX-like 1 [Gossypium hirsutum] XP_016721721.1 PREDICTED: protein FLX-like 1 [Gossypium hirsutum] XP_016721722.1 PREDICTED: protein FLX-like 1 [Gossypium hirsutum]	--	--
Ghir_A01G004070	0	0	0	0	0.039706	0	0	0	0	0.011518	--	--	--	--	--	Ghir_A01	4558831	4559946	Cellular Component: cytosol (GO:0005829);; Molecular Function: dTDP-glucose 4,6-dehydratase activity (GO:0008460);; Cellular Component: plasmodesma (GO:0009506);; Biological Process: UDP-rhamnose biosynthetic process (GO:0010253);; Molecular Function: UDP-L-rhamnose synthase activity (GO:0010280);; Biological Process: auxin efflux (GO:0010315);; Molecular Function: oxidoreductase activity (GO:001…	K12450|0.0|gab:108481182|K12450 RHM; UDP-glucose 4,6-dehydratase [EC:4.2.1.76]	Carbohydrate transport and metabolism	GDP-mannose 4,6 dehydratase;; NAD dependent epimerase/dehydratase family;; 3-beta hydroxysteroid dehydrogenase/isomerase family;; Male sterility protein;; Polysaccharide biosynthesis protein;; RmlD substrate binding domain	Trifunctional UDP-glucose 4,6-dehydratase/UDP-4-keto-6-deoxy-D-glucose 3,5-epimerase/UDP-4-keto-L-rhamnose-reductase RHM1 OS=Arabidopsis thaliana OX=3702 GN=RHM1 PE=1 SV=1	hypothetical protein ES332_A01G055400v1 [Gossypium tomentosum]	AT3G14790	--
Ghir_A01G004080	3.60463	6.02279	4.95601	3.15519	16.0213	2.51528	7.88634	4.10863	4.56188	16.481	not	not	not	not	not	Ghir_A01	4582603	4586382	Cellular Component: cytosol (GO:0005829);; Molecular Function: dTDP-glucose 4,6-dehydratase activity (GO:0008460);; Cellular Component: plasmodesma (GO:0009506);; Biological Process: UDP-rhamnose biosynthetic process (GO:0010253);; Molecular Function: UDP-L-rhamnose synthase activity (GO:0010280);; Biological Process: auxin efflux (GO:0010315);; Molecular Function: oxidoreductase activity (GO:001…	K12450|0.0|ghi:107933917|K12450 RHM; UDP-glucose 4,6-dehydratase [EC:4.2.1.76]	Carbohydrate transport and metabolism	NAD dependent epimerase/dehydratase family;; GDP-mannose 4,6 dehydratase;; RmlD substrate binding domain;; Polysaccharide biosynthesis protein	Trifunctional UDP-glucose 4,6-dehydratase/UDP-4-keto-6-deoxy-D-glucose 3,5-epimerase/UDP-4-keto-L-rhamnose-reductase RHM1 OS=Arabidopsis thaliana OX=3702 GN=RHM1 PE=1 SV=1	PREDICTED: trifunctional UDP-glucose 4,6-dehydratase/UDP-4-keto-6-deoxy-D-glucose 3,5-epimerase/UDP-4-keto-L-rhamnose-reductase RHM1 [Gossypium hirsutum] XP_016721710.1 PREDICTED: trifunctional UDP-glucose 4,6-dehydratase/UDP-4-keto-6-deoxy-D-glucose 3,5-epimerase/UDP-4-keto-L-rhamnose-reductase RHM1 [Gossypium hirsutum] TYH29880.1 hypothetical protein ES288_A01G048200v1 [Gossypium darwinii] TYI4…	--	--
Ghir_A01G004090	1.77898	2.33718	2.76636	3.26492	4.83799	1.83049	1.98295	1.94179	3.30682	4.84593	not	not	not	not	not	Ghir_A01	4586758	4589418	--	--|1e-121|ghi:107933871|hypothetical protein	--	--	--	PREDICTED: uncharacterized protein LOC107933871 [Gossypium hirsutum] XP_016721667.1 PREDICTED: uncharacterized protein LOC107933871 [Gossypium hirsutum] XP_016721669.1 PREDICTED: uncharacterized protein LOC107933871 [Gossypium hirsutum] XP_017639096.1 PREDICTED: uncharacterized protein LOC108480570 [Gossypium arboreum] XP_017639097.1 PREDICTED: uncharacterized protein LOC108480570 [Gossypium arbo…	--	--
Ghir_A01G004100	35.6981	26.5479	17.6845	12.0137	12.1629	29.7467	43.976	22.5989	18.5017	11.79	not	not	not	not	not	Ghir_A01	4589786	4608347	Molecular Function: alpha,alpha-trehalose-phosphate synthase (UDP-forming) activity (GO:0003825);; Cellular Component: extracellular region (GO:0005576);; Cellular Component: cell wall (GO:0005618);; Cellular Component: vacuole (GO:0005773);; Biological Process: trehalose metabolic process (GO:0005991);; Biological Process: trehalose biosynthetic process (GO:0005992);; Biological Process: embryo …	K16055|0.0|ghi:107933918|K16055 TPS; trehalose 6-phosphate synthase/phosphatase [EC:2.4.1.15 3.1.3.12]	Carbohydrate transport and metabolism	Glycosyltransferase family 20;; Trehalose-phosphatase	Alpha,alpha-trehalose-phosphate synthase [UDP-forming] 1 OS=Arabidopsis thaliana OX=3702 GN=TPS1 PE=1 SV=1	PREDICTED: alpha,alpha-trehalose-phosphate synthase [UDP-forming] 1-like isoform X1 [Gossypium hirsutum]	AT1G78580	LOC_Os05g44210
Ghir_A01G004110	0	0	0	0	0.0950477	0	0	0	0	0.04692	--	--	--	--	--	Ghir_A01	4667493	4686105	Molecular Function: ATP binding (GO:0005524);; Cellular Component: plasma membrane (GO:0005886);; Biological Process: defense response (GO:0006952);; Biological Process: signal transduction (GO:0007165);; Molecular Function: ADP binding (GO:0043531);;	--|0.0|ghi:107939109|hypothetical protein	Signal transduction mechanisms	NB-ARC domain	Disease resistance protein At4g27190 OS=Arabidopsis thaliana OX=3702 GN=At4g27190 PE=2 SV=1	PREDICTED: disease resistance protein At4g27190-like, partial [Gossypium hirsutum]	--	--
Ghir_A01G004120	0.0688787	0.120283	0.360361	0.637767	0.365754	0.0348783	0.038711	0.0578757	0.445375	0.376409	--	not	not	--	not	Ghir_A01	4841146	4855133	Molecular Function: ATP binding (GO:0005524);; Cellular Component: plasma membrane (GO:0005886);; Biological Process: defense response (GO:0006952);; Biological Process: signal transduction (GO:0007165);; Molecular Function: ADP binding (GO:0043531);;	--|0.0|gab:108481151|hypothetical protein	Signal transduction mechanisms	NB-ARC domain	Disease resistance protein At4g27190 OS=Arabidopsis thaliana OX=3702 GN=At4g27190 PE=2 SV=1	hypothetical protein E1A91_A01G046600v1 [Gossypium mustelinum]	--	--
Ghir_A01G004130	1.21844	1.3153	1.82449	1.58594	1.03523	0.928565	1.06072	1.05471	1.99319	1.13809	not	not	not	not	not	Ghir_A01	4860466	4864766	Molecular Function: NAD+ kinase activity (GO:0003951);; Molecular Function: ATP binding (GO:0005524);; Cellular Component: cytoplasm (GO:0005737);; Cellular Component: cytosol (GO:0005829);; Biological Process: NADP biosynthetic process (GO:0006741);; Biological Process: NAD metabolic process (GO:0019674);; Molecular Function: NADH kinase activity (GO:0042736);;	K00858|0.0|ghi:107939107|K00858 ppnK; NAD+ kinase [EC:2.7.1.23]	General function prediction only	ATP-NAD kinase	NADH kinase OS=Arabidopsis thaliana OX=3702 GN=NADK3 PE=1 SV=1	PREDICTED: NADH kinase-like [Gossypium hirsutum] KHG30369.1 NADH kinase -like protein [Gossypium arboreum] TYH29893.1 hypothetical protein ES288_A01G049300v1 [Gossypium darwinii] KAB2095557.1 hypothetical protein ES319_A01G046100v1 [Gossypium barbadense]	--	--
Ghir_A01G004140	0	0.0412367	0.071749	0	0.165851	0.061411	0	0.047949	0.07859	0.0377827	--	--	--	--	--	Ghir_A01	4867449	4868203	Cellular Component: chromosome (GO:0005694);; Cellular Component: chiasma (GO:0005712);; Biological Process: meiotic cell cycle (GO:0007126);; Biological Process: reciprocal meiotic recombination (GO:0007131);; Molecular Function: zinc ion binding (GO:0008270);; Biological Process: protein ubiquitination (GO:0016567);; Molecular Function: transferase activity (GO:0016740);; Biological Process: ho…	--|4e-20|hbr:110642959|hypothetical protein	--	--	E3 ubiquitin-protein ligase CCNB1IP1 homolog OS=Arabidopsis thaliana OX=3702 GN=HEI10 PE=2 SV=1	hypothetical protein GOBAR_AA25156 [Gossypium barbadense]	--	--
Ghir_A01G004150	24.8852	29.9299	23.4534	20.1622	1.53342	21.0677	33.8991	23.4871	21.5796	1.8488	not	not	not	not	not	Ghir_A01	4888633	4891631	Molecular Function: transcription factor activity, transcription factor binding (GO:0000989);; Cellular Component: nucleus (GO:0005634);; Biological Process: transcription, DNA-templated (GO:0006351);; Biological Process: regulation of transcription, DNA-templated (GO:0006355);; Molecular Function: zinc ion binding (GO:0008270);;	--|0.0|ghi:107939120|hypothetical protein	--	B-box zinc finger	B-box zinc finger protein 22 OS=Arabidopsis thaliana OX=3702 GN=BBX22 PE=1 SV=2	PREDICTED: B-box zinc finger protein 22-like [Gossypium hirsutum] TYI41873.1 hypothetical protein ES332_A01G056700v1 [Gossypium tomentosum]	AT1G78600	--
Ghir_A01G004160	0.112153	0.108616	0.12465	0.0867807	0.902515	0.0264363	0.13442	0.100186	0.0408933	0.521699	--	--	--	--	not	Ghir_A01	4892914	4896347	Cellular Component: vacuolar membrane (GO:0005774);; Cellular Component: plasma membrane (GO:0005886);; Biological Process: anion transport (GO:0006820);; Molecular Function: mechanosensitive ion channel activity (GO:0008381);; Cellular Component: plasmodesma (GO:0009506);; Cellular Component: integral component of membrane (GO:0016021);;	K22048|0.0|gra:105776778|K22048 MSL4S; mechanosensitive ion channel protein 4/5/6/7/8/9/10	Cell wall/membrane/envelope biogenesis	Mechanosensitive ion channel	Mechanosensitive ion channel protein 6 OS=Arabidopsis thaliana OX=3702 GN=MSL6 PE=1 SV=1	hypothetical protein ES288_A01G049500v1 [Gossypium darwinii] lcl|TYJ48232.1 hypothetical protein E1A91_A01G046900v1 [Gossypium mustelinum]	--	--
Ghir_A01G004180	4.48397	5.48031	4.74613	4.95983	28.4676	5.24183	2.77574	6.08695	4.88233	39.7622	not	not	not	not	not	Ghir_A01	4915580	4919151	Molecular Function: mRNA binding (GO:0003729);; Molecular Function: structural constituent of ribosome (GO:0003735);; Cellular Component: ribosome (GO:0005840);; Biological Process: translation (GO:0006412);; Cellular Component: chloroplast (GO:0009507);; Cellular Component: chloroplast stroma (GO:0009570);; Cellular Component: thylakoid (GO:0009579);; Biological Process: response to cytokinin (G…	K02871|1e-178|gab:108480167|K02871 RP-L13; large subunit ribosomal protein L13	Translation, ribosomal structure and biogenesis	Ribosomal protein L13	50S ribosomal protein L13, chloroplastic OS=Arabidopsis thaliana OX=3702 GN=RPL13 PE=2 SV=1	hypothetical protein GOBAR_AA06724 [Gossypium barbadense] TYI41883.1 hypothetical protein ES332_A01G057600v1 [Gossypium tomentosum] TYI41884.1 hypothetical protein ES332_A01G057600v1 [Gossypium tomentosum] TYJ48241.1 hypothetical protein E1A91_A01G047600v1 [Gossypium mustelinum] KAB2095563.1 hypothetical protein ES319_A01G046700v1 [Gossypium barbadense]	--	--
Ghir_A01G004190	0.135972	0.139113	0.11973	0.187364	0.356962	0.181211	0.144649	0.114383	0.189015	0.374341	--	--	--	--	not	Ghir_A01	4917641	4922300	Cellular Component: Golgi apparatus (GO:0005794);; Cellular Component: integral component of membrane (GO:0016021);; Molecular Function: O-acetyltransferase activity (GO:0016413);; Biological Process: cell wall organization or biogenesis (GO:0071554);;	--|0.0|ghi:107938278|hypothetical protein	--	GDSL/SGNH-like Acyl-Esterase family found in Pmr5 and Cas1p;; PMR5 N terminal Domain	Protein trichome birefringence-like 42 OS=Arabidopsis thaliana OX=3702 GN=TBL42 PE=3 SV=1	hypothetical protein ES319_A01G046800v1 [Gossypium barbadense]	--	--
Ghir_A01G004200	0.09744	0.104377	0.465892	1.89089	4.70943	0.0702073	0.544365	0.48244	2.8848	5.60185	--	not	not	--	not	Ghir_A01	4927366	4930137	Cellular Component: Golgi apparatus (GO:0005794);; Cellular Component: integral component of membrane (GO:0016021);; Molecular Function: O-acetyltransferase activity (GO:0016413);; Biological Process: cell wall organization or biogenesis (GO:0071554);;	--|0.0|ghi:107938288|hypothetical protein	--	GDSL/SGNH-like Acyl-Esterase family found in Pmr5 and Cas1p;; PMR5 N terminal Domain	Protein trichome birefringence-like 41 OS=Arabidopsis thaliana OX=3702 GN=TBL41 PE=2 SV=1	PREDICTED: protein trichome birefringence-like 41 [Gossypium hirsutum] TYI41886.1 hypothetical protein ES332_A01G057800v1 [Gossypium tomentosum] TYJ48244.1 hypothetical protein E1A91_A01G047900v1 [Gossypium mustelinum]	--	--
Ghir_A01G004210	0	0	0	0	0.079345	0	0	0	0	0.077483	--	--	--	--	--	Ghir_A01	4946477	4977043	Molecular Function: protein serine/threonine kinase activity (GO:0004674);; Molecular Function: ATP binding (GO:0005524);; Cellular Component: plasma membrane (GO:0005886);; Cellular Component: integral component of membrane (GO:0016021);;	--|0.0|gra:105776891|hypothetical protein	--	Protein tyrosine and serine/threonine kinase;; Protein kinase domain;; Malectin domain;; Leucine rich repeat	Probable leucine-rich repeat receptor-like serine/threonine-protein kinase At3g14840 OS=Arabidopsis thaliana OX=3702 GN=LRR-RLK PE=1 SV=1	hypothetical protein ES319_D01G046100v1 [Gossypium barbadense]	--	--
Ghir_A01G004220	0.0287027	0.0608557	0.053279	0.297362	1.35481	0.007857	0.0173957	0.0407967	0.0337507	3.68569	--	--	--	--	up	Ghir_A01	5050311	5060927	Molecular Function: protein serine/threonine kinase activity (GO:0004674);; Molecular Function: ATP binding (GO:0005524);; Cellular Component: plasma membrane (GO:0005886);; Cellular Component: integral component of membrane (GO:0016021);;	--|0.0|ghi:107940618|hypothetical protein	--	Protein tyrosine and serine/threonine kinase;; Protein kinase domain;; Malectin domain;; Leucine rich repeat;; Leucine Rich Repeat;; Leucine Rich repeats (2 copies)	Probable leucine-rich repeat receptor-like serine/threonine-protein kinase At3g14840 OS=Arabidopsis thaliana OX=3702 GN=LRR-RLK PE=1 SV=1	PREDICTED: probable leucine-rich repeat receptor-like serine/threonine-protein kinase At3g14840 [Gossypium hirsutum]	AT1G07650	--
Ghir_A01G004230	0.496524	1.27327	3.81497	4.15668	9.43622	0.13444	3.1852	0.385004	4.65557	14.0575	down	down	not	up	not	Ghir_A01	5083954	5090151	Molecular Function: protein serine/threonine kinase activity (GO:0004674);; Molecular Function: ATP binding (GO:0005524);; Cellular Component: plasma membrane (GO:0005886);; Cellular Component: integral component of membrane (GO:0016021);;	--|0.0|ghi:107940614|hypothetical protein	--	Protein kinase domain;; Protein tyrosine and serine/threonine kinase;; Malectin domain;; Leucine rich repeat;; Leucine Rich repeats (2 copies)	Probable LRR receptor-like serine/threonine-protein kinase At1g53440 OS=Arabidopsis thaliana OX=3702 GN=At1g53440 PE=2 SV=2	PREDICTED: probable LRR receptor-like serine/threonine-protein kinase At1g53430 [Gossypium hirsutum]	--	--
Ghir_A01G004240	0	0	0	0	0.00901733	0	0.039706	0	0.0148067	0.210323	--	--	--	--	--	Ghir_A01	5101337	5108766	Molecular Function: protein serine/threonine kinase activity (GO:0004674);; Molecular Function: ATP binding (GO:0005524);; Cellular Component: nucleus (GO:0005634);; Cellular Component: endoplasmic reticulum membrane (GO:0005789);; Cellular Component: plasma membrane (GO:0005886);; Biological Process: defense response (GO:0006952);; Cellular Component: integral component of membrane (GO:0016021);…	--|0.0|gab:108480907|hypothetical protein	--	Protein tyrosine and serine/threonine kinase;; Protein kinase domain;; Leucine rich repeat;; Leucine Rich repeats (2 copies);; Leucine Rich Repeat;; Leucine rich repeat N-terminal domain	Receptor kinase-like protein Xa21 OS=Oryza sativa subsp. indica OX=39946 GN=XA21 PE=1 SV=1	hypothetical protein ES332_A01G058300v1 [Gossypium tomentosum]	--	--
Ghir_A01G004250	0	0	0	0	0.007602	0	0	0	0	0	--	--	--	--	--	Ghir_A01	5190416	5192797	Molecular Function: protein serine/threonine kinase activity (GO:0004674);; Molecular Function: ATP binding (GO:0005524);; Cellular Component: nucleus (GO:0005634);; Cellular Component: endoplasmic reticulum membrane (GO:0005789);; Cellular Component: plasma membrane (GO:0005886);; Biological Process: defense response (GO:0006952);; Cellular Component: integral component of membrane (GO:0016021);…	K13420|0.0|gra:105776945|K13420 FLS2; LRR receptor-like serine/threonine-protein kinase FLS2 [EC:2.7.11.1]	--	Leucine rich repeat;; Leucine Rich repeats (2 copies);; Protein kinase domain;; Protein tyrosine and serine/threonine kinase;; Leucine Rich Repeat	Receptor kinase-like protein Xa21 OS=Oryza sativa subsp. indica OX=39946 GN=XA21 PE=1 SV=1	hypothetical protein E1A91_A01G049300v1 [Gossypium mustelinum]	--	--
Ghir_A01G004260	13.512	12.4739	14.297	17.5536	4.32243	11.4862	12.1245	9.58417	14.6846	3.86732	not	not	not	not	not	Ghir_A01	5238648	5240655	Molecular Function: L-threonine ammonia-lyase activity (GO:0004794);; Biological Process: isoleucine biosynthetic process (GO:0009097);; Cellular Component: chloroplast (GO:0009507);; Molecular Function: pyridoxal phosphate binding (GO:0030170);;	--|7e-92|ghi:107934689|hypothetical protein	Amino acid transport and metabolism	Pyridoxal-phosphate dependent enzyme	Threonine dehydratase biosynthetic, chloroplastic OS=Arabidopsis thaliana OX=3702 GN=OMR1 PE=1 SV=1	hypothetical protein E1A91_A04G048100v1 [Gossypium mustelinum]	--	--
Ghir_A01G004270	0.079453	0.058814	0.100008	0.0850697	0.0746927	0.0501833	0.00559633	0.099163	0.231435	0.0653807	--	--	--	--	--	Ghir_A01	5293414	5295404	Molecular Function: nucleic acid binding (GO:0003676);; Molecular Function: RNA-DNA hybrid ribonuclease activity (GO:0004523);; Molecular Function: metal ion binding (GO:0046872);;	--|4e-63|ghi:107947975|hypothetical protein	General function prediction only	zinc-binding in reverse transcriptase	Putative ribonuclease H protein At1g65750 OS=Arabidopsis thaliana OX=3702 GN=At1g65750 PE=3 SV=1	hypothetical protein ES288_A04G012300v1 [Gossypium darwinii]	--	--
Ghir_A01G004280	0.0861263	0.0649703	0.0980287	0.0621893	0.136584	0.0100243	0.0105477	0.0361793	0.10815	0.0843653	--	--	--	--	--	Ghir_A01	5296182	5297504	--	--|0.0|ghi:107934672|hypothetical protein	General function prediction only	--	--	hypothetical protein E1A91_A13G238000v1 [Gossypium mustelinum]	--	--
Ghir_A01G004290	0.023436	0	0.138185	1.06048	2.51854	0	0.00573833	0.002846	0.566622	2.04613	--	--	not	--	not	Ghir_A01	5314718	5317011	--	--|0.0|gab:108480408|hypothetical protein	--	Plant protein of unknown function (DUF641)	Protein GRAVITROPIC IN THE LIGHT 1 OS=Arabidopsis thaliana OX=3702 GN=GIL1 PE=2 SV=1	hypothetical protein ES332_A01G059800v1 [Gossypium tomentosum]	--	--
Ghir_A01G004300	18.5897	20.83	27.3886	38.3833	33.76	13.3299	41.4429	19.5686	32.7068	36.264	not	not	not	up	not	Ghir_A01	5343669	5348846	Cellular Component: endoplasmic reticulum membrane (GO:0005789);; Biological Process: protein transport (GO:0015031);; Cellular Component: integral component of membrane (GO:0016021);;	K10956|0.0|ghi:107934682|K10956 SEC61A; protein transport protein SEC61 subunit alpha	--	SecY translocase;; Plug domain of Sec61p	Protein transport protein Sec61 subunit alpha OS=Pyrenomonas salina OX=3034 PE=2 SV=1	PREDICTED: protein transport protein Sec61 subunit alpha-like [Gossypium hirsutum] XP_016722648.1 PREDICTED: protein transport protein Sec61 subunit alpha-like [Gossypium hirsutum] XP_016722649.1 PREDICTED: protein transport protein Sec61 subunit alpha-like [Gossypium hirsutum] XP_016722650.1 PREDICTED: protein transport protein Sec61 subunit alpha-like [Gossypium hirsutum] TYH29934.1 hypothetica…	AT2G34250	--
Ghir_A01G004310	14.5535	14.993	17.865	19.3534	6.21283	15.8418	14.5956	16.0096	19.4536	5.91415	not	not	not	not	not	Ghir_A01	5359466	5360336	--	--|9e-49|ghi:107934648|hypothetical protein	--	--	--	hypothetical protein E1A91_A01G050700v1 [Gossypium mustelinum]	--	--
Ghir_A01G004320	0	0	0	0	0.194092	0	0	0	0	0	--	--	--	--	--	Ghir_A01	5371843	5372828	Cellular Component: apoplast (GO:0048046);;	--|1e-129|ghi:107934657|hypothetical protein	--	Dirigent-like protein	Dirigent protein 4 OS=Arabidopsis thaliana OX=3702 GN=DIR4 PE=2 SV=1	PREDICTED: dirigent protein 4-like [Gossypium hirsutum] XP_017641321.1 PREDICTED: dirigent protein 4-like [Gossypium arboreum] PPS01992.1 hypothetical protein GOBAR_AA18659 [Gossypium barbadense] TYH29937.1 hypothetical protein ES288_A01G053600v1 [Gossypium darwinii] TYI41918.1 hypothetical protein ES332_A01G060300v1 [Gossypium tomentosum] KAB2095596.1 hypothetical protein ES319_A01G049300v1 [Gos…	--	--
Ghir_A01G004340	0.010308	0.020496	0.026053	0.091854	0.338132	0.0519213	0	0	0.058704	0.33849	--	--	--	--	--	Ghir_A01	5414432	5418504	--	K03504|0.0|ghi:107917216|K03504 POLD3; DNA polymerase delta subunit 3	--	DNA polymerase subunit Cdc27	--	PREDICTED: uncharacterized protein LOC107917216 [Gossypium hirsutum]	--	--
Ghir_A01G004350	3.37363	3.45469	3.57802	3.01127	13.6486	2.87401	3.40309	2.92665	3.35388	12.4232	not	not	not	not	not	Ghir_A01	5420126	5425761	Cellular Component: extracellular space (GO:0005615);; Cellular Component: cell wall (GO:0005618);; Cellular Component: vacuole (GO:0005773);; Biological Process: glutamine metabolic process (GO:0006541);; Molecular Function: omega peptidase activity (GO:0008242);; Molecular Function: gamma-glutamyl-peptidase activity (GO:0034722);; Biological Process: tetrahydrofolylpolyglutamate metabolic proce…	K01307|0.0|ghi:107918036|K01307 GGH; gamma-glutamyl hydrolase [EC:3.4.19.9]	Coenzyme transport and metabolism	Peptidase C26;; Glutamine amidotransferase class-I	Gamma-glutamyl hydrolase 2 OS=Arabidopsis thaliana OX=3702 GN=GGH2 PE=1 SV=2	PREDICTED: gamma-glutamyl hydrolase 2-like [Gossypium hirsutum]	--	--
Ghir_A01G004360	0	0	0	0	0	0	0	0	0	0	--	--	--	--	--	Ghir_A01	5427840	5432018	Molecular Function: protein serine/threonine kinase activity (GO:0004674);; Molecular Function: ATP binding (GO:0005524);; Cellular Component: nucleus (GO:0005634);; Cellular Component: endoplasmic reticulum membrane (GO:0005789);; Cellular Component: plasma membrane (GO:0005886);; Biological Process: defense response (GO:0006952);; Cellular Component: integral component of membrane (GO:0016021);…	--|0.0|ghi:107917217|hypothetical protein	--	Leucine rich repeat;; Protein kinase domain;; Protein tyrosine and serine/threonine kinase;; Leucine Rich repeats (2 copies);; Leucine Rich Repeat;; Leucine rich repeat N-terminal domain	Receptor kinase-like protein Xa21 OS=Oryza sativa subsp. indica OX=39946 GN=XA21 PE=1 SV=1	PREDICTED: putative receptor-like protein kinase At3g47110 [Gossypium hirsutum]	--	--
Ghir_A01G004370	0	0.053606	0	0.114186	0.59744	0.0413883	0.0278613	0.041195	0.0779067	0.292644	--	--	--	--	--	Ghir_A01	5471824	5473751	Cellular Component: extracellular space (GO:0005615);; Cellular Component: cell wall (GO:0005618);; Cellular Component: vacuole (GO:0005773);; Biological Process: glutamine metabolic process (GO:0006541);; Molecular Function: omega peptidase activity (GO:0008242);; Molecular Function: gamma-glutamyl-peptidase activity (GO:0034722);; Biological Process: tetrahydrofolylpolyglutamate metabolic proce…	K01307|0.0|ghi:107917114|K01307 GGH; gamma-glutamyl hydrolase [EC:3.4.19.9]	Coenzyme transport and metabolism	Peptidase C26	Gamma-glutamyl hydrolase 2 OS=Arabidopsis thaliana OX=3702 GN=GGH2 PE=1 SV=2	PREDICTED: gamma-glutamyl hydrolase 2-like isoform X1 [Gossypium hirsutum]	--	--
Ghir_A01G004380	0	0	0	0.0114603	0	0	0	0	0.0141957	0.00634567	--	--	--	--	--	Ghir_A01	5475307	5475781	--	--	--	--	--	hypothetical protein GOBAR_AA08864 [Gossypium barbadense]	--	--
Ghir_A01G004390	0	0	0	0	0	0.00627567	0	0	0	0	--	--	--	--	--	Ghir_A01	5479318	5495639	Molecular Function: protein serine/threonine kinase activity (GO:0004674);; Molecular Function: ATP binding (GO:0005524);; Cellular Component: plasma membrane (GO:0005886);; Cellular Component: integral component of membrane (GO:0016021);;	--|0.0|gab:108481175|hypothetical protein	--	Leucine rich repeat;; Leucine Rich repeats (2 copies);; Leucine Rich Repeat	Putative receptor-like protein kinase At3g47110 OS=Arabidopsis thaliana OX=3702 GN=At3g47110 PE=3 SV=1	hypothetical protein ES288_A01G054300v1 [Gossypium darwinii]	--	--
Ghir_A01G004420	0.010932	0	0	0	0.00810233	0	0	0	0	0	--	--	--	--	--	Ghir_A01	5617697	5622154	Molecular Function: protein serine/threonine kinase activity (GO:0004674);; Molecular Function: ATP binding (GO:0005524);; Cellular Component: nucleus (GO:0005634);; Cellular Component: endoplasmic reticulum membrane (GO:0005789);; Cellular Component: plasma membrane (GO:0005886);; Biological Process: defense response (GO:0006952);; Cellular Component: integral component of membrane (GO:0016021);…	K13420|0.0|gab:108481249|K13420 FLS2; LRR receptor-like serine/threonine-protein kinase FLS2 [EC:2.7.11.1]	--	Protein tyrosine and serine/threonine kinase;; Protein kinase domain;; Leucine rich repeat;; Leucine Rich repeats (2 copies);; Leucine Rich Repeat;; Leucine rich repeat N-terminal domain	Receptor kinase-like protein Xa21 OS=Oryza sativa subsp. indica OX=39946 GN=XA21 PE=1 SV=1	PREDICTED: putative receptor-like protein kinase At3g47110 [Gossypium arboreum]	--	--
Ghir_A01G004440	3.20884	4.07216	6.56612	4.36242	3.12389	3.32654	2.35094	3.31057	4.16859	3.61935	not	not	not	not	not	Ghir_A01	5769931	5784078	Biological Process: telomere maintenance (GO:0000723);; Cellular Component: nuclear chromosome, telomeric region (GO:0000784);; Molecular Function: damaged DNA binding (GO:0003684);; Molecular Function: double-stranded DNA binding (GO:0003690);; Molecular Function: ATP-dependent DNA helicase activity (GO:0004003);; Molecular Function: ATP binding (GO:0005524);; Cellular Component: cytoplasm (GO:0…	K10884|0.0|ghi:107917996|K10884 XRCC6; ATP-dependent DNA helicase 2 subunit 1	Replication, recombination and repair	Ku70/Ku80 N-terminal alpha/beta domain;; Ku70/Ku80 beta-barrel domain;; Ku70/Ku80 C-terminal arm;; SAP domain	ATP-dependent DNA helicase 2 subunit KU70 OS=Arabidopsis thaliana OX=3702 GN=KU70 PE=1 SV=1	hypothetical protein ES332_A01G062000v1 [Gossypium tomentosum]	--	--
Ghir_A01G004450	0.130534	0.154123	0.184907	0.475706	2.32539	0.125832	0.166349	0.104942	0.295303	2.59986	--	--	not	--	not	Ghir_A01	5784633	5787913	Molecular Function: protein serine/threonine kinase activity (GO:0004674);; Molecular Function: ATP binding (GO:0005524);; Cellular Component: integral component of membrane (GO:0016021);;	--|0.0|ghi:107916791|hypothetical protein	Signal transduction mechanisms	Protein kinase domain;; Protein tyrosine and serine/threonine kinase;; Wall-associated receptor kinase C-terminal;; Wall-associated receptor kinase galacturonan-binding	LEAF RUST 10 DISEASE-RESISTANCE LOCUS RECEPTOR-LIKE PROTEIN KINASE-like 2.1 OS=Arabidopsis thaliana OX=3702 GN=LRK10L-2.1 PE=3 SV=1	PREDICTED: LEAF RUST 10 DISEASE-RESISTANCE LOCUS RECEPTOR-LIKE PROTEIN KINASE-like 2.1 [Gossypium hirsutum]	--	--
Ghir_A01G004460	0	0.00318	0.00688467	0.044697	0.078863	0	0	0	0	0.134523	--	--	--	--	--	Ghir_A01	5792093	5799034	Molecular Function: protein serine/threonine kinase activity (GO:0004674);; Molecular Function: ATP binding (GO:0005524);; Cellular Component: integral component of membrane (GO:0016021);;	--|0.0|ghi:107917086|hypothetical protein	Signal transduction mechanisms	Protein kinase domain;; Protein tyrosine and serine/threonine kinase;; Wall-associated receptor kinase C-terminal;; Wall-associated receptor kinase galacturonan-binding	LEAF RUST 10 DISEASE-RESISTANCE LOCUS RECEPTOR-LIKE PROTEIN KINASE-like 2.1 OS=Arabidopsis thaliana OX=3702 GN=LRK10L-2.1 PE=3 SV=1	PREDICTED: LEAF RUST 10 DISEASE-RESISTANCE LOCUS RECEPTOR-LIKE PROTEIN KINASE-like 2.1 [Gossypium hirsutum]	AT5G38250	--
Ghir_A01G004470	12.4106	12.7332	11.9577	13.7022	10.9912	8.81978	12.9581	12.9607	12.9544	11.9115	not	not	not	not	not	Ghir_A01	5799530	5803521	Molecular Function: DNA binding (GO:0003677);; Molecular Function: DNA-binding transcription factor activity (GO:0003700);; Biological Process: transcription, DNA-templated (GO:0006351);; Biological Process: regulation of transcription, DNA-templated (GO:0006355);; Biological Process: brassinosteroid mediated signaling pathway (GO:0009742);;	--|0.0|ghi:107917813|hypothetical protein	--	BES1/BZR1 plant transcription factor, N-terminal	BES1/BZR1 homolog protein 4 OS=Arabidopsis thaliana OX=3702 GN=BEH4 PE=1 SV=1	PREDICTED: BES1/BZR1 homolog protein 4-like isoform X1 [Gossypium hirsutum] XP_016702636.1 PREDICTED: BES1/BZR1 homolog protein 4-like isoform X2 [Gossypium hirsutum]	--	--
Ghir_A01G004480	0.997378	0.789447	0.787329	0.700114	1.47815	0.397333	0	0.324005	0	0.798272	not	not	down	down	not	Ghir_A01	5812156	5816614	Cellular Component: ESCRT I complex (GO:0000813);; Molecular Function: mRNA binding (GO:0003729);; Cellular Component: nucleus (GO:0005634);; Biological Process: protein transport (GO:0015031);; Cellular Component: late endosome membrane (GO:0031902);; Biological Process: multivesicular body assembly (GO:0036258);; Molecular Function: ubiquitin binding (GO:0043130);; Molecular Function: metal ion…	K20523|0.0|ghi:107916719|K20523 SH3YL1; SH3 domain-containing YSC84-like protein 1	Function unknown	Las17-binding protein actin regulator;; FYVE zinc finger	Protein FREE1 OS=Arabidopsis thaliana OX=3702 GN=FREE1 PE=1 SV=1	PREDICTED: uncharacterized protein LOC107916719 [Gossypium hirsutum]	--	--
Ghir_A01G004500	0	0	0	0	0.0326653	0	0	0	0	0.0593463	--	--	--	--	--	Ghir_A01	5860369	5868908	--	--|1e-118|gab:108481243|hypothetical protein	General function prediction only	Leucine rich repeat;; Leucine Rich repeats (2 copies);; Leucine Rich Repeat;; Leucine rich repeat N-terminal domain	Receptor-like protein 9DC3 OS=Solanum pimpinellifolium OX=4084 GN=9DC3 PE=3 SV=1	hypothetical protein ES332_A01G062600v1 [Gossypium tomentosum]	--	--
Ghir_A01G004510	3.23341	3.49463	3.49558	3.08176	1.83024	3.23062	3.60051	3.18901	2.91739	1.79204	not	not	not	not	not	Ghir_A01	5920682	5922561	--	--|1e-48|gab:108450659|hypothetical protein	--	Ribosomal protein L31	--	PREDICTED: uncharacterized protein LOC108450659 [Gossypium arboreum] KHG19844.1 50S ribosomal L31 [Gossypium arboreum] PPS09024.1 hypothetical protein GOBAR_AA11622 [Gossypium barbadense] TYI31867.1 hypothetical protein ES332_A04G015800v1 [Gossypium tomentosum] KAA3452911.1 ribosomal protein L31 [Gossypium australe] KAB2086216.1 hypothetical protein ES319_A04G014000v1 [Gossypium barbadense] KAB20…	--	--
Ghir_A01G004520	20.1021	22.3359	23.6835	18.6004	8.24969	18.5082	18.4912	22.5876	18.991	7.49101	not	not	not	not	not	Ghir_A01	5923730	5927007	Molecular Function: aspartate carbamoyltransferase activity (GO:0004070);; Biological Process: 'de novo' pyrimidine nucleobase biosynthetic process (GO:0006207);; Biological Process: cellular amino acid metabolic process (GO:0006520);; Cellular Component: chloroplast (GO:0009507);; Molecular Function: amino acid binding (GO:0016597);; Biological Process: 'de novo' UMP biosynthetic process (GO:004…	K00609|0.0|gab:108450022|K00609 pyrB; aspartate carbamoyltransferase catalytic subunit [EC:2.1.3.2]	General function prediction only	Aspartate/ornithine carbamoyltransferase, carbamoyl-P binding domain	Aspartate carbamoyltransferase 1, chloroplastic OS=Pisum sativum OX=3888 GN=PYRB1 PE=2 SV=1	PREDICTED: aspartate carbamoyltransferase 1, chloroplastic [Gossypium arboreum]	--	--
Ghir_A01G004530	12.7555	14.3364	17.9499	17.1005	10.543	12.6499	19.7244	12.0163	15.3637	9.21304	not	not	not	not	not	Ghir_A01	5927457	5932016	Biological Process: tRNA wobble position uridine thiolation (GO:0002143);; Molecular Function: thiosulfate sulfurtransferase activity (GO:0004792);; Molecular Function: ATP binding (GO:0005524);; Cellular Component: cytosol (GO:0005829);; Biological Process: Mo-molybdopterin cofactor biosynthetic process (GO:0006777);; Molecular Function: Mo-molybdopterin cofactor sulfurase activity (GO:0008265);…	K11996|0.0|ghi:107932786|K11996 MOCS3; adenylyltransferase and sulfurtransferase [EC:2.7.7.80 2.8.1.11]	Coenzyme transport and metabolism	ThiF family;; Rhodanese-like domain	Adenylyltransferase and sulfurtransferase MOCS3 OS=Arabidopsis thaliana OX=3702 GN=MOCS3 PE=2 SV=1	hypothetical protein GOBAR_AA11624 [Gossypium barbadense]	--	--
Ghir_A01G004540	0.584836	1.06723	2.20762	3.59939	9.98642	0.620459	0.683592	0.771814	1.74314	9.54751	not	down	not	not	not	Ghir_A01	5950420	5955306	--	--|0.0|ghi:107917889|hypothetical protein	--	2,3-bisphosphoglycerate-independent phosphoglycerate mutase;; Metalloenzyme superfamily	--	PREDICTED: probable 2,3-bisphosphoglycerate-independent phosphoglycerate mutase [Gossypium hirsutum] XP_016702765.1 PREDICTED: probable 2,3-bisphosphoglycerate-independent phosphoglycerate mutase [Gossypium hirsutum] XP_016702766.1 PREDICTED: probable 2,3-bisphosphoglycerate-independent phosphoglycerate mutase [Gossypium hirsutum] TYI41948.1 hypothetical protein ES332_A01G063000v1 [Gossypium tome…	--	--
Ghir_A01G004550	9.5672	11.8303	16.2256	21.8538	15.4515	9.29212	16.6127	9.48658	13.8063	9.03019	not	not	not	not	not	Ghir_A01	5962885	5967270	--	--|0.0|ghi:107917910|hypothetical protein	--	--	--	PREDICTED: uncharacterized protein LOC107917910 isoform X1 [Gossypium hirsutum] TYI41949.1 hypothetical protein ES332_A01G063100v1 [Gossypium tomentosum]	--	--
Ghir_A01G004560	3.20343	3.60503	4.5457	4.69424	5.77196	2.82305	3.54567	3.65318	5.2736	6.85382	not	not	not	not	not	Ghir_A01	5968814	5972248	Molecular Function: RNA binding (GO:0003723);; Cellular Component: chloroplast (GO:0009507);;	--|0.0|ghi:107916587|hypothetical protein	--	APO RNA-binding	APO protein 1, chloroplastic OS=Arabidopsis thaliana OX=3702 GN=APO1 PE=2 SV=1	PREDICTED: APO protein 1, chloroplastic-like [Gossypium hirsutum] KHG25157.1 APO 1, chloroplastic -like protein [Gossypium arboreum] TYH29972.1 hypothetical protein ES288_A01G056600v1 [Gossypium darwinii]	--	--
Ghir_A01G004570	0.00804067	0	0	0.0289217	0.013352	0.040753	0.0106333	0.00690933	0.012236	0.0334273	--	--	--	--	--	Ghir_A01	5972616	5973763	Cellular Component: integral component of membrane (GO:0016021);; Molecular Function: metal ion binding (GO:0046872);; Biological Process: oxidation-reduction process (GO:0055114);;	--|0.0|ghi:107955791|hypothetical protein	Signal transduction mechanisms	Protein of unknown function (DUF568)	Cytochrome b561 and DOMON domain-containing protein At5g47530 OS=Arabidopsis thaliana OX=3702 GN=At5g47530 PE=2 SV=1	PREDICTED: cytochrome b561 and DOMON domain-containing protein At5g47530-like [Gossypium hirsutum]	--	--
Ghir_A01G004580	0	0	0	0	0	0	0	0	0	0	--	--	--	--	--	Ghir_A01	5983320	5983541	Molecular Function: GTPase activity (GO:0003924);; Molecular Function: structural constituent of cytoskeleton (GO:0005200);; Molecular Function: GTP binding (GO:0005525);; Cellular Component: cytoplasm (GO:0005737);; Cellular Component: microtubule (GO:0005874);; Biological Process: microtubule-based process (GO:0007017);;	--|2e-48|ghi:107920584|hypothetical protein	Cytoskeleton	Tubulin C-terminal domain	Tubulin alpha chain OS=Chlorella vulgaris OX=3077 GN=TUBA PE=3 SV=1	hypothetical protein ES332_D05G029400v1 [Gossypium tomentosum]	--	--
Ghir_A01G004590	1.742	1.36965	1.32259	1.59923	0.611713	1.50881	1.88877	1.61881	2.0068	0.728815	not	not	not	not	--	Ghir_A01	5983340	5985329	Molecular Function: mRNA binding (GO:0003729);; Molecular Function: 3-hydroxyacyl-CoA dehydrogenase activity (GO:0003857);; Molecular Function: dodecenoyl-CoA delta-isomerase activity (GO:0004165);; Molecular Function: enoyl-CoA hydratase activity (GO:0004300);; Cellular Component: cell wall (GO:0005618);; Cellular Component: peroxisome (GO:0005777);; Biological Process: fatty acid beta-oxidation…	--|1e-38|gra:105798547|hypothetical protein	Lipid transport and metabolism	--	Peroxisomal fatty acid beta-oxidation multifunctional protein AIM1 OS=Arabidopsis thaliana OX=3702 GN=AIM1 PE=1 SV=1	hypothetical protein ES288_A01G056900v1 [Gossypium darwinii]	--	--
Ghir_A01G004600	0	0	0	0	0.345261	0	0	0	0	0.142085	--	--	--	--	--	Ghir_A01	5990469	5992097	--	--|4e-76|gab:108482690|hypothetical protein	--	--	--	PREDICTED: uncharacterized protein LOC108482690 [Gossypium arboreum] TYJ48317.1 hypothetical protein E1A91_A01G053600v1 [Gossypium mustelinum] KAB2095638.1 hypothetical protein ES319_A01G052200v1 [Gossypium barbadense]	--	--
Ghir_A01G004610	3.17866	5.5227	6.53997	3.57654	4.98933	3.36425	2.75333	4.42589	4.34864	3.94838	not	not	not	not	not	Ghir_A01	5995969	5997820	Biological Process: spliceosomal complex assembly (GO:0000245);; Cellular Component: nucleus (GO:0005634);; Cellular Component: spliceosomal complex (GO:0005681);; Cellular Component: U5 snRNP (GO:0005682);; Cellular Component: cytoplasm (GO:0005737);; Cellular Component: U4/U6 x U5 tri-snRNP complex (GO:0046540);;	--|1e-106|ghi:107916781|hypothetical protein	--	Mitosis protein DIM1	Thioredoxin-like protein YLS8 OS=Arabidopsis thaliana OX=3702 GN=YLS8 PE=2 SV=1	PREDICTED: thioredoxin-like protein 4B [Gossypium hirsutum] KHG03875.1 Thioredoxin-like protein 4B [Gossypium arboreum] TYH29977.1 hypothetical protein ES288_A01G057000v1 [Gossypium darwinii] TYI41954.1 hypothetical protein ES332_A01G063500v1 [Gossypium tomentosum] KAB2095639.1 hypothetical protein ES319_A01G052300v1 [Gossypium barbadense]	--	--
Ghir_A01G004620	3.01716	2.89916	2.03886	2.27894	1.91074	2.50317	3.29909	2.73185	2.21222	1.51572	not	not	not	not	not	Ghir_A01	5998920	6007330	Cellular Component: nucleus (GO:0005634);; Biological Process: mitotic cell cycle (GO:0007067);; Biological Process: phloem or xylem histogenesis (GO:0010087);; Biological Process: protein ubiquitination (GO:0016567);; Biological Process: regulation of DNA endoreduplication (GO:0032875);; Biological Process: cell division (GO:0051301);;	K03353|0.0|ghi:107917781|K03353 APC6; anaphase-promoting complex subunit 6	--	Tetratricopeptide repeat;; Tetratricopeptide repeat;; Anaphase-promoting complex, cyclosome, subunit 3;; Tetratricopeptide repeat;; Tetratricopeptide repeat;; Tetratricopeptide repeat;; Tetratricopeptide repeat;; Tetratricopeptide repeat;; TPR repeat;; Tetratricopeptide repeat	Anaphase-promoting complex subunit 6 OS=Arabidopsis thaliana OX=3702 GN=APC6 PE=2 SV=1	PREDICTED: anaphase-promoting complex subunit 6 [Gossypium hirsutum] TYH29978.1 hypothetical protein ES288_A01G057100v1 [Gossypium darwinii] TYI41955.1 hypothetical protein ES332_A01G063600v1 [Gossypium tomentosum]	AT1G78770	--
Ghir_A01G004630	0.0220397	0	0	0.0578627	1.19465	0.076152	0.0705903	0.101891	0.104046	0.578153	--	--	--	--	not	Ghir_A01	6007874	6009929	Biological Process: defense response (GO:0006952);; Biological Process: response to biotic stimulus (GO:0009607);;	--|1e-176|ghi:107917783|hypothetical protein	--	--	Pathogen-related protein OS=Hordeum vulgare OX=4513 PE=2 SV=2	hypothetical protein GOBAR_AA18108 [Gossypium barbadense] TYH29979.1 hypothetical protein ES288_A01G057200v1 [Gossypium darwinii] TYI41956.1 hypothetical protein ES332_A01G063700v1 [Gossypium tomentosum] TYJ48321.1 hypothetical protein E1A91_A01G053900v1 [Gossypium mustelinum]	--	--
Ghir_A01G004640	0.0181043	0.00882833	0	0	0.09939	0	0	0	0.0378283	0.0592283	--	--	--	--	--	Ghir_A01	6017661	6019337	Biological Process: defense response (GO:0006952);; Biological Process: response to biotic stimulus (GO:0009607);;	--|1e-178|ghi:107917784|hypothetical protein	--	--	Pathogen-related protein OS=Hordeum vulgare OX=4513 PE=2 SV=2	PREDICTED: pathogen-related protein [Gossypium hirsutum] XP_017638854.1 PREDICTED: pathogen-related protein-like isoform X1 [Gossypium arboreum] KHG03872.1 Pathogen-related [Gossypium arboreum] TYH29980.1 hypothetical protein ES288_A01G057300v1 [Gossypium darwinii]	--	--
Ghir_A01G004650	6.58215	6.54689	7.51813	5.39335	3.22912	4.80213	11.6973	5.51268	6.79706	3.58023	not	not	not	up	not	Ghir_A01	6023829	6026755	Biological Process: sucrose metabolic process (GO:0005985);; Molecular Function: sucrose synthase activity (GO:0016157);;	K03843|0.0|ghi:107917782|K03843 ALG2; alpha-1,3/alpha-1,6-mannosyltransferase [EC:2.4.1.132 2.4.1.257]	Cell wall/membrane/envelope biogenesis	Glycosyl transferases group 1;; Glycosyl transferases group 1;; Glycosyltransferase Family 4;; Glycosyl transferases group 1;; Glycosyl transferase 4-like domain	Sucrose synthase (Fragment) OS=Beta vulgaris OX=161934 GN=SS1 PE=2 SV=1	PREDICTED: alpha-1,3/1,6-mannosyltransferase ALG2 [Gossypium hirsutum] TYI41958.1 hypothetical protein ES332_A01G063900v1 [Gossypium tomentosum] TYJ48323.1 hypothetical protein E1A91_A01G054100v1 [Gossypium mustelinum] TYJ48324.1 hypothetical protein E1A91_A01G054100v1 [Gossypium mustelinum]	--	--
Ghir_A01G004660	1.66027	1.87947	1.69632	2.50327	2.64894	1.1929	1.79177	2.14625	2.37392	1.8324	not	not	not	not	not	Ghir_A01	6027106	6029531	--	--|9e-33|dzi:111276552|hypothetical protein	--	--	--	hypothetical protein ES288_A01G057500v1 [Gossypium darwinii] lcl|TYH29983.1 hypothetical protein ES288_A01G057500v1 [Gossypium darwinii] lcl|TYH29984.1 hypothetical protein ES288_A01G057500v1 [Gossypium darwinii] lcl|TYI41959.1 hypothetical protein ES332_A01G064000v1 [Gossypium tomentosum] lcl|TYI41960.1 hypothetical protein ES332_A01G064000v1 [Gossypium tomentosum] lcl|TYI41961.1 hypothetical pr…	--	--
Ghir_A01G004670	0.379453	0.507356	0.533237	0.639402	1.47849	0.718193	0.399686	0.40406	0.713494	2.47844	--	--	not	--	not	Ghir_A01	6047102	6051754	Molecular Function: DNA binding (GO:0003677);; Molecular Function: DNA-binding transcription factor activity (GO:0003700);; Cellular Component: nucleus (GO:0005634);; Biological Process: regulation of transcription, DNA-templated (GO:0006355);; Biological Process: polarity specification of adaxial/abaxial axis (GO:0009944);; Molecular Function: metal ion binding (GO:0046872);; Biological Process:…	--|1e-134|ghi:107917100|hypothetical protein	--	YABBY protein	Axial regulator YABBY 5 OS=Arabidopsis thaliana OX=3702 GN=YAB5 PE=1 SV=1	PREDICTED: axial regulator YABBY 5-like isoform X1 [Gossypium hirsutum] XP_016701971.1 PREDICTED: axial regulator YABBY 5-like isoform X1 [Gossypium hirsutum] XP_016701972.1 PREDICTED: axial regulator YABBY 5-like isoform X1 [Gossypium hirsutum] PPS02559.1 hypothetical protein GOBAR_AA18110 [Gossypium barbadense] TYH29985.1 hypothetical protein ES288_A01G057600v1 [Gossypium darwinii] TYH29986.1 h…	--	--
Ghir_A01G004690	75.0505	83.9507	103.309	85.4228	60.8395	73.9111	68.7201	83.3604	86.4401	49.0587	not	not	not	not	not	Ghir_A01	6062014	6064556	Molecular Function: transcription coactivator activity (GO:0003713);; Molecular Function: mRNA binding (GO:0003729);; Cellular Component: nucleolus (GO:0005730);; Biological Process: transcription, DNA-templated (GO:0006351);; Molecular Function: sequence-specific DNA binding (GO:0043565);; Biological Process: positive regulation of transcription, DNA-templated (GO:0045893);;	K03627|2e-95|ghi:107943063|K03627 MBF1; putative transcription factor	Transcription	Multiprotein bridging factor 1;; Helix-turn-helix	Multiprotein-bridging factor 1a OS=Arabidopsis thaliana OX=3702 GN=MBF1A PE=2 SV=1	PREDICTED: multiprotein-bridging factor 1a-like [Gossypium hirsutum] XP_016703079.1 PREDICTED: multiprotein-bridging factor 1a-like [Gossypium hirsutum]	--	--
Ghir_A01G004700	9.31282	10.9073	15.5989	16.3334	7.29855	9.04455	6.49748	8.75588	13.7077	6.63804	not	not	not	not	not	Ghir_A01	6069111	6073118	Cellular Component: extracellular region (GO:0005576);; Cellular Component: cell wall (GO:0005618);; Molecular Function: pectinesterase activity (GO:0030599);; Biological Process: cell wall modification (GO:0042545);; Molecular Function: aspartyl esterase activity (GO:0045330);; Biological Process: pectin catabolic process (GO:0045490);;	--|0.0|ghi:107917800|hypothetical protein	--	--	Probable pectinesterase 15 OS=Arabidopsis thaliana OX=3702 GN=PME15 PE=2 SV=1	PREDICTED: uncharacterized protein LOC107917800 isoform X1 [Gossypium hirsutum]	--	--
Ghir_A01G004710	12.2676	11.2956	10.8273	12.1944	7.69539	13.0457	10.7854	9.49184	11.5212	6.72376	not	not	not	not	not	Ghir_A01	6080730	6085741	Molecular Function: double-stranded DNA binding (GO:0003690);; Cellular Component: nucleoplasm (GO:0005654);; Biological Process: transcription, DNA-templated (GO:0006351);; Biological Process: regulation of transcription, DNA-templated (GO:0006355);; Molecular Function: zinc ion binding (GO:0008270);; Molecular Function: nucleoside monophosphate kinase activity (GO:0019201);; Molecular Function:…	K08073|0.0|ghi:107916715|K08073 PNKP; bifunctional polynucleotide phosphatase/kinase [EC:3.1.3.32 2.7.1.78]	Replication, recombination and repair	Polynucleotide kinase 3 phosphatase;; Poly(ADP-ribose) polymerase and DNA-Ligase Zn-finger region	Polynucleotide 3&apos;-phosphatase ZDP OS=Arabidopsis thaliana OX=3702 GN=ZDP PE=1 SV=1	PREDICTED: polynucleotide 3&apos;-phosphatase ZDP-like [Gossypium hirsutum] XP_017639083.1 PREDICTED: polynucleotide 3&apos;-phosphatase ZDP [Gossypium arboreum] TYH29990.1 hypothetical protein ES288_A01G058000v1 [Gossypium darwinii] TYI41970.1 hypothetical protein ES332_A01G064500v1 [Gossypium tomentosum] KAB2095652.1 hypothetical protein ES319_A01G053300v1 [Gossypium barbadense]	--	--
Ghir_A01G004720	1.93783	2.38046	3.19374	1.88927	2.83166	2.0587	1.52981	1.91491	1.5954	2.13029	not	not	not	not	not	Ghir_A01	6086066	6091458	--	K19937|0.0|ghi:107918043|K19937 RAB3GAP2; Rab3 GTPase-activating protein non-catalytic subunit	Intracellular trafficking, secretion, and vesicular transport	Rab3 GTPase-activating protein regulatory subunit N-terminus	--	PREDICTED: rab3 GTPase-activating protein non-catalytic subunit-like isoform X2 [Gossypium hirsutum] KAB2095653.1 hypothetical protein ES319_A01G053400v1 [Gossypium barbadense]	--	--
Ghir_A01G004730	0	0	0	0	0	0	0	0	0	0	--	--	--	--	--	Ghir_A01	6214965	6217869	--	--|1e-157|gab:108481265|hypothetical protein	General function prediction only	Reverse transcriptase (RNA-dependent DNA polymerase)	Retrovirus-related Pol polyprotein from transposon RE1 OS=Arabidopsis thaliana OX=3702 GN=RE1 PE=2 SV=1	Integrase, catalytic core [Gossypium australe]	--	--
Ghir_A01G004740	0	0	0	0	0	0	0	0	0	0.006954	--	--	--	--	--	Ghir_A01	6374271	6377840	--	--|0.0|ghi:107917204|hypothetical protein	General function prediction only	Leucine rich repeat;; Leucine Rich repeats (2 copies);; Leucine Rich Repeat;; Leucine Rich repeat;; Leucine rich repeat N-terminal domain	Receptor-like protein 6 OS=Arabidopsis thaliana OX=3702 GN=RLP6 PE=3 SV=1	hypothetical protein E1A91_A01G056000v1 [Gossypium mustelinum]	--	--
Ghir_A01G004750	0	0	0	0	0	0	0	0	0	0.00514433	--	--	--	--	--	Ghir_A01	6433389	6436694	--	--|0.0|gab:108481092|hypothetical protein	General function prediction only	Leucine rich repeat;; Leucine Rich repeats (2 copies);; Leucine rich repeat N-terminal domain;; Leucine Rich Repeat	Receptor-like protein 9DC3 OS=Solanum pimpinellifolium OX=4084 GN=9DC3 PE=3 SV=1	hypothetical protein ES288_D01G060600v1 [Gossypium darwinii]	--	--
Ghir_A01G004760	0	0	0	0	0	0	0	0	0	0.0320177	--	--	--	--	--	Ghir_A01	6462939	6463676	Biological Process: immune response-regulating signaling pathway (GO:0002764);; Molecular Function: protein serine/threonine kinase activity (GO:0004674);; Molecular Function: ATP binding (GO:0005524);; Cellular Component: plasma membrane (GO:0005886);; Biological Process: plant-type hypersensitive response (GO:0009626);; Biological Process: defense response signaling pathway, resistance gene-ind…	--|1e-156|gab:108481086|hypothetical protein	--	Leucine rich repeat;; Leucine Rich repeats (2 copies);; Leucine rich repeat N-terminal domain;; Leucine Rich Repeat	LRR receptor-like serine/threonine-protein kinase EFR OS=Arabidopsis thaliana OX=3702 GN=EFR PE=1 SV=1	hypothetical protein ES319_A01G054400v1 [Gossypium barbadense]	--	--
Ghir_A01G004770	0.0172157	0.0548157	0.119714	0.180732	2.27233	0.038865	0.00500133	0.14165	0.124766	2.86605	--	--	--	--	not	Ghir_A01	6478152	6481546	Molecular Function: peptide-N4-(N-acetyl-beta-glucosaminyl)asparagine amidase activity (GO:0000224);;	--|0.0|gab:108480228|hypothetical protein	--	Peptide N-acetyl-beta-D-glucosaminyl asparaginase amidase A	Peptide-N4-(N-acetyl-beta-glucosaminyl)asparagine amidase A OS=Prunus dulcis OX=3755 PE=1 SV=2	hypothetical protein GOBAR_AA36755 [Gossypium barbadense]	AT3G14920	--
Ghir_A01G004780	0.351962	0.383617	0.389799	0.665183	0.505142	0.352529	0.449883	0.234515	0.514068	0.567428	not	not	not	not	not	Ghir_A01	6484007	6494423	Molecular Function: uroporphyrinogen decarboxylase activity (GO:0004853);; Cellular Component: cytosol (GO:0005829);; Biological Process: protoporphyrinogen IX biosynthetic process (GO:0006782);; Biological Process: heme biosynthetic process (GO:0006783);; Cellular Component: chloroplast (GO:0009507);; Cellular Component: chloroplast stroma (GO:0009570);; Biological Process: chlorophyll biosynthe…	K01599|1e-180|ghi:107918050|K01599 hemE; uroporphyrinogen decarboxylase [EC:4.1.1.37]	Coenzyme transport and metabolism	Uroporphyrinogen decarboxylase (URO-D)	Uroporphyrinogen decarboxylase 1, chloroplastic OS=Arabidopsis thaliana OX=3702 GN=HEME1 PE=2 SV=2	hypothetical protein GOBAR_AA36756 [Gossypium barbadense]	--	--
Ghir_A01G004790	0	0	0	0.00880333	0.0847437	0	0	0	0	0.0297503	--	--	--	--	--	Ghir_A01	6499001	6501259	Molecular Function: DNA binding (GO:0003677);; Cellular Component: nucleus (GO:0005634);; Biological Process: regulation of transcription, DNA-templated (GO:0006355);; Biological Process: multicellular organism development (GO:0007275);; Biological Process: mRNA transcription (GO:0009299);; Biological Process: response to light stimulus (GO:0009416);; Biological Process: post-embryonic plant morp…	--|1e-140|gab:108482004|hypothetical protein	--	Protein of unknown function (DUF640)	Protein LIGHT-DEPENDENT SHORT HYPOCOTYLS 7 OS=Arabidopsis thaliana OX=3702 GN=LSH7 PE=1 SV=1	PREDICTED: protein LIGHT-DEPENDENT SHORT HYPOCOTYLS 10-like [Gossypium arboreum] XP_017640597.1 PREDICTED: protein LIGHT-DEPENDENT SHORT HYPOCOTYLS 10-like [Gossypium arboreum] TYH30011.1 hypothetical protein ES288_A01G059600v1 [Gossypium darwinii] TYH30012.1 hypothetical protein ES288_A01G059600v1 [Gossypium darwinii] TYI41995.1 hypothetical protein ES332_A01G067000v1 [Gossypium tomentosum] TYI4…	--	--
Ghir_A01G004800	0	0.0103683	0.0368357	0.0228363	0.218499	0.002042	0	0.00303233	0.0136013	0.911	--	--	--	--	up	Ghir_A01	6515230	6516912	--	--|0.0|ghi:107916952|hypothetical protein	--	D-mannose binding lectin	EP1-like glycoprotein 2 OS=Arabidopsis thaliana OX=3702 GN=At1g78830 PE=1 SV=1	hypothetical protein ES288_A01G059700v1 [Gossypium darwinii]	--	--
Ghir_A01G004810	8.2942	7.04654	7.84169	23.9505	72.4569	11.4347	11.5611	5.08667	11.682	105.094	not	not	not	not	not	Ghir_A01	6542256	6544151	--	--|0.0|ghi:107915839|hypothetical protein	--	D-mannose binding lectin;; PAN-like domain	EP1-like glycoprotein 4 OS=Arabidopsis thaliana OX=3702 GN=At1g78860 PE=3 SV=1	PREDICTED: epidermis-specific secreted glycoprotein EP1-like [Gossypium hirsutum]	--	--
Ghir_A01G004820	0.142469	0.126002	0.272408	0.58297	9.83998	0.136445	0.276599	0.173061	0.334109	18.869	--	--	not	--	not	Ghir_A01	6546940	6548934	--	--|0.0|ghi:107915839|hypothetical protein	--	D-mannose binding lectin;; PAN-like domain	EP1-like glycoprotein 4 OS=Arabidopsis thaliana OX=3702 GN=At1g78860 PE=3 SV=1	hypothetical protein ES332_A01G067300v1 [Gossypium tomentosum]	--	--
Ghir_A01G004830	0	0	0	0	0	0	0	0	0	0.036193	--	--	--	--	--	Ghir_A01	6549129	6550004	Molecular Function: phosphoacetylglucosamine mutase activity (GO:0004610);; Cellular Component: mitochondrion (GO:0005739);; Cellular Component: cytosol (GO:0005829);; Biological Process: carbohydrate metabolic process (GO:0005975);; Biological Process: UDP-N-acetylglucosamine biosynthetic process (GO:0006048);; Biological Process: DNA repair (GO:0006281);; Cellular Component: plasmodesma (GO:000…	K01836|4e-69|gra:105776316|K01836 PGM3; phosphoacetylglucosamine mutase [EC:5.4.2.3]	Carbohydrate transport and metabolism	Phosphoglucomutase/phosphomannomutase, C-terminal domain	Phosphoacetylglucosamine mutase OS=Arabidopsis thaliana OX=3702 GN=DRT101 PE=1 SV=1	hypothetical protein GOBAR_AA15103 [Gossypium barbadense]	--	--
Ghir_A01G004840	6.03457	6.59706	6.34648	11.1967	13.167	6.68646	15.2989	9.74159	10.9553	12.6219	not	not	not	up	not	Ghir_A01	6611923	6619047	Cellular Component: cytoplasm (GO:0005737);; Biological Process: tricarboxylic acid cycle (GO:0006099);; Molecular Function: phosphoenolpyruvate carboxylase activity (GO:0008964);; Biological Process: carbon fixation (GO:0015977);; Biological Process: photosynthesis (GO:0015979);;	K01595|0.0|gab:108483247|K01595 ppc; phosphoenolpyruvate carboxylase [EC:4.1.1.31]	--	Phosphoenolpyruvate carboxylase	Phosphoenolpyruvate carboxylase OS=Solanum tuberosum OX=4113 GN=PPC1 PE=2 SV=2	hypothetical protein GOBAR_AA15101 [Gossypium barbadense]	AT3G14940	LOC_Os02g14770
Ghir_A01G004850	3.38339	3.84769	4.47019	4.11917	9.77715	3.30991	3.74621	3.57694	4.79914	9.4235	not	not	not	not	not	Ghir_A01	6674459	6679531	Molecular Function: ubiquitin-protein transferase activity (GO:0004842);; Molecular Function: ATP binding (GO:0005524);; Cellular Component: nucleus (GO:0005634);; Cellular Component: cytoplasm (GO:0005737);; Biological Process: postreplication repair (GO:0006301);; Biological Process: ubiquitin-dependent protein catabolic process (GO:0006511);; Biological Process: response to iron ion (GO:001003…	K10580|1e-105|gra:105778261|K10580 UBE2N; ubiquitin-conjugating enzyme E2 N [EC:2.3.2.23]	Posttranslational modification, protein turnover, chaperones	Ubiquitin-conjugating enzyme	Ubiquitin-conjugating enzyme E2 35 OS=Arabidopsis thaliana OX=3702 GN=UBC35 PE=1 SV=1	PREDICTED: ubiquitin-conjugating enzyme E2 36-like isoform X1 [Gossypium raimondii] XP_016703123.1 PREDICTED: ubiquitin-conjugating enzyme E2 36-like isoform X1 [Gossypium hirsutum] XP_017638848.1 PREDICTED: ubiquitin-conjugating enzyme E2 36-like isoform X1 [Gossypium arboreum] KJB13154.1 hypothetical protein B456_002G061700 [Gossypium raimondii] TYG82122.1 hypothetical protein ES288_D01G062100v…	--	--
Ghir_A01G004860	0.32921	0.315778	0.287719	0.959383	9.54585	0.340028	0.233028	0.449685	0.727065	8.52004	not	not	not	not	not	Ghir_A01	6682980	6687761	Cellular Component: cell (GO:0005623);; Biological Process: response to osmotic stress (GO:0006970);; Biological Process: response to salt stress (GO:0009651);; Biological Process: response to abscisic acid (GO:0009737);; Biological Process: abscisic acid-activated signaling pathway (GO:0009738);; Biological Process: positive regulation of abscisic acid-activated signaling pathway (GO:0009789);; …	--|0.0|ghi:107917788|hypothetical protein	General function prediction only	Tetratricopeptide repeat;; Tetratricopeptide repeat;; TPR repeat;; Tetratricopeptide repeat;; Tetratricopeptide repeat;; Tetratricopeptide repeat;; Tetratricopeptide repeat;; Tetratricopeptide repeat;; Thioredoxin;; Tetratricopeptide repeat;; Anaphase-promoting complex, cyclosome, subunit 3	TPR repeat-containing thioredoxin TTL1 OS=Arabidopsis thaliana OX=3702 GN=TTL1 PE=1 SV=1	PREDICTED: TPR repeat-containing thioredoxin TTL1-like [Gossypium hirsutum]	--	--
Ghir_A01G004870	0.0680843	0.059219	0.017482	0	0.0871433	0.0203947	0	0	0.0198233	0	--	--	--	--	--	Ghir_A01	6719142	6719504	Molecular Function: DNA binding (GO:0003677);; Molecular Function: DNA-binding transcription factor activity (GO:0003700);; Cellular Component: nucleus (GO:0005634);; Biological Process: transcription, DNA-templated (GO:0006351);;	--|1e-77|gra:105786703|hypothetical protein	--	B3 DNA binding domain	Putative AP2/ERF and B3 domain-containing protein Os01g0140700 OS=Oryza sativa subsp. japonica OX=39947 GN=Os01g0140700 PE=3 SV=1	hypothetical protein GOBAR_AA15096 [Gossypium barbadense] TYI42008.1 hypothetical protein ES332_A01G068200v1 [Gossypium tomentosum] KAB2095679.1 hypothetical protein ES319_A01G055700v1 [Gossypium barbadense]	--	--
Ghir_A01G004880	2.32515	3.96638	2.36101	0.826138	1.25722	0.958152	0	0	0.926674	0.68169	not	down	--	down	not	Ghir_A01	6736837	6737710	Molecular Function: DNA binding (GO:0003677);; Molecular Function: DNA-binding transcription factor activity (GO:0003700);; Cellular Component: nucleus (GO:0005634);; Biological Process: transcription, DNA-templated (GO:0006351);;	--|7e-71|gra:105786703|hypothetical protein	--	B3 DNA binding domain	Putative AP2/ERF and B3 domain-containing protein Os01g0140700 OS=Oryza sativa subsp. japonica OX=39947 GN=Os01g0140700 PE=3 SV=1	hypothetical protein ES332_A01G068300v1 [Gossypium tomentosum]	--	--
Ghir_A01G004890	0.209524	0.227933	0.0812337	0.192385	0.297062	0.209622	0.10944	0.079608	0.125651	0.196536	--	--	--	--	--	Ghir_A01	6738867	6742261	Cellular Component: Golgi membrane (GO:0000139);; Cellular Component: Golgi apparatus (GO:0005794);; Biological Process: protein glycosylation (GO:0006486);; Molecular Function: galactosyltransferase activity (GO:0008378);; Cellular Component: integral component of membrane (GO:0016021);;	--|0.0|ghi:107916903|hypothetical protein	Carbohydrate transport and metabolism	Galactosyltransferase	Probable beta-1,3-galactosyltransferase 14 OS=Arabidopsis thaliana OX=3702 GN=B3GALT14 PE=2 SV=1	PREDICTED: probable beta-1,3-galactosyltransferase 14 [Gossypium hirsutum] XP_017641261.1 PREDICTED: probable beta-1,3-galactosyltransferase 14 [Gossypium arboreum] PPS05541.1 hypothetical protein GOBAR_AA15094 [Gossypium barbadense] TYH30024.1 hypothetical protein ES288_A01G060800v1 [Gossypium darwinii] TYJ48375.1 hypothetical protein E1A91_A01G057600v1 [Gossypium mustelinum] KAB2095681.1 hypoth…	--	--
Ghir_A01G004900	95.5945	86.5009	79.7247	60.8963	22.5081	68.704	51.0062	55.607	54.0834	14.5379	not	not	not	not	not	Ghir_A01	6748819	6754939	Cellular Component: chloroplast (GO:0009507);; Cellular Component: chloroplast stroma (GO:0009570);; Molecular Function: glyoxalase III activity (GO:0019172);; Molecular Function: protein deglycase activity (GO:0036524);;	K03152|0.0|gra:105778300|K03152 thiJ; protein deglycase [EC:3.5.1.124]	--	DJ-1/PfpI family	Protein DJ-1 homolog B OS=Arabidopsis thaliana OX=3702 GN=DJ1B PE=1 SV=1	PREDICTED: protein DJ-1 homolog B-like [Gossypium hirsutum]	--	--
Ghir_A01G004910	0	0	0.0329533	0.0362047	3.52911	0	0	0	0	6.79109	--	--	--	--	not	Ghir_A01	6761646	6782468	Molecular Function: monooxygenase activity (GO:0004497);; Molecular Function: iron ion binding (GO:0005506);; Biological Process: multicellular organism development (GO:0007275);; Biological Process: brassinosteroid homeostasis (GO:0010268);; Cellular Component: integral component of membrane (GO:0016021);; Biological Process: sterol metabolic process (GO:0016125);; Biological Process: brassinost…	--|0.0|ghi:107917740|hypothetical protein	--	Cytochrome P450	Cytochrome P450 87A3 OS=Oryza sativa subsp. japonica OX=39947 GN=CYP87A3 PE=2 SV=3	hypothetical protein E1A91_A01G057900v1 [Gossypium mustelinum]	--	--
Ghir_A01G004920	0	0	0	0	0.0256623	0	0	0	0	0.06779	--	--	--	--	--	Ghir_A01	6826608	6828784	Molecular Function: ATP binding (GO:0005524);; Cellular Component: plasma membrane (GO:0005886);; Cellular Component: integral component of membrane (GO:0016021);; Molecular Function: ATPase activity, coupled to transmembrane movement of substances (GO:0042626);;	--|0.0|gab:108482744|hypothetical protein	Secondary metabolites biosynthesis, transport and catabolism	ABC-2 type transporter;; ABC transporter;; ABC-2 type transporter	ABC transporter G family member 10 OS=Arabidopsis thaliana OX=3702 GN=ABCG10 PE=3 SV=1	PREDICTED: ABC transporter G family member 10 isoform X1 [Gossypium arboreum] TYJ48379.1 hypothetical protein E1A91_A01G058000v1 [Gossypium mustelinum]	--	--
Ghir_A01G004930	29.0764	31.8882	28.6069	17.1335	8.33003	24.2028	40.117	32.4417	26.1019	10.0105	not	not	not	not	not	Ghir_A01	6830976	6833935	Cellular Component: mitochondrion (GO:0005739);; Biological Process: RNA modification (GO:0009451);; Cellular Component: chloroplast (GO:0009507);; Biological Process: cytidine to uridine editing (GO:0016554);; Molecular Function: cobalt ion binding (GO:0050897);; Biological Process: mitochondrial mRNA modification (GO:0080156);;	--|0.0|ghi:107917851|hypothetical protein	--	--	Multiple organellar RNA editing factor 8, chloroplastic/mitochondrial OS=Arabidopsis thaliana OX=3702 GN=MORF8 PE=1 SV=1	PREDICTED: multiple organellar RNA editing factor 8, chloroplastic/mitochondrial-like [Gossypium hirsutum]	--	--
Ghir_A01G004940	2.1888	0.8561	0.195997	0.0597353	0.0151083	1.19571	3.62022	1.47498	0.554744	0.0374903	not	up	--	up	--	Ghir_A01	6834073	6834986	--	--	--	--	--	hypothetical protein ES332_A01G069200v1 [Gossypium tomentosum]	--	--
Ghir_A01G004950	0.577652	0.500824	0.241502	0.0158743	0.045985	0.614357	2.97438	0.293262	0.285869	0.01859	not	--	--	up	--	Ghir_A01	6836163	6838964	Molecular Function: DNA binding (GO:0003677);; Molecular Function: DNA-binding transcription factor activity (GO:0003700);; Cellular Component: nucleus (GO:0005634);; Biological Process: transcription, DNA-templated (GO:0006351);; Biological Process: regulation of transcription, DNA-templated (GO:0006355);; Biological Process: petal morphogenesis (GO:0048446);;	--|0.0|gab:108481827|hypothetical protein	--	Arabidopsis phospholipase-like protein (PEARLI 4)	Transcription factor BPE OS=Arabidopsis thaliana OX=3702 GN=BPE PE=2 SV=1	hypothetical protein E1A91_A01G058400v1 [Gossypium mustelinum]	--	--
Ghir_A01G004960	0	0	0	0	0	0	0	0	0	0	--	--	--	--	--	Ghir_A01	6836222	6836515	--	--	--	--	--	hypothetical protein E1A91_A01G058300v1 [Gossypium mustelinum]	--	--
Ghir_A01G004970	5.84496	4.56998	5.02021	4.96282	4.33776	4.58612	6.04542	5.24065	5.85678	3.65889	not	not	not	not	not	Ghir_A01	6839125	6843041	--	--|0.0|ghi:107917852|hypothetical protein	--	--	--	PREDICTED: uncharacterized protein LOC107917852 [Gossypium hirsutum] XP_016702703.1 PREDICTED: uncharacterized protein LOC107917852 [Gossypium hirsutum]	--	--
Ghir_A01G004980	0	0	0	0.0504083	1.02179	0	0	0	0.00418233	0.444116	--	--	--	--	not	Ghir_A01	6852815	6855928	--	--|0.0|gab:108482301|hypothetical protein	--	--	--	hypothetical protein GOBAR_AA36008 [Gossypium barbadense]	--	--
Ghir_A01G004990	0.0156837	0.064565	0.0570453	0.343418	3.10187	0.0103007	0.00963667	0.029219	0.120625	2.7138	--	--	--	--	not	Ghir_A01	6858233	6861718	--	--|0.0|ghi:107917761|hypothetical protein	--	--	--	PREDICTED: uncharacterized protein LOC107917761 [Gossypium hirsutum] XP_016702551.1 PREDICTED: uncharacterized protein LOC107917761 [Gossypium hirsutum] XP_016702553.1 PREDICTED: uncharacterized protein LOC107917761 [Gossypium hirsutum] XP_016702554.1 PREDICTED: uncharacterized protein LOC107917761 [Gossypium hirsutum]	--	--
Ghir_A01G005000	1.77113	2.87842	3.52031	4.89209	25.3775	1.26681	2.55693	2.05272	3.94353	22.3457	not	not	not	not	not	Ghir_A01	6886875	6890335	Cellular Component: mitochondrial matrix (GO:0005759);; Biological Process: carbohydrate metabolic process (GO:0005975);; Biological Process: tricarboxylic acid cycle (GO:0006099);; Biological Process: malate metabolic process (GO:0006108);; Molecular Function: L-malate dehydrogenase activity (GO:0030060);;	K00026|0.0|gab:108480222|K00026 MDH2; malate dehydrogenase [EC:1.1.1.37]	Energy production and conversion	lactate/malate dehydrogenase, alpha/beta C-terminal domain;; lactate/malate dehydrogenase, NAD binding domain;; 3-beta hydroxysteroid dehydrogenase/isomerase family	Malate dehydrogenase, mitochondrial OS=Citrullus lanatus OX=3654 GN=MMDH PE=1 SV=1	hypothetical protein GOBAR_AA28024 [Gossypium barbadense] TYH30041.1 hypothetical protein ES288_A01G062200v1 [Gossypium darwinii] KAB2095696.1 hypothetical protein ES319_A01G057100v1 [Gossypium barbadense]	--	--
Ghir_A01G005010	31.4379	31.8334	35.1479	32.8411	7.71199	29.4606	35.3638	35.7752	40.9024	6.40231	not	not	not	not	not	Ghir_A01	6891815	6897431	Molecular Function: nucleotide binding (GO:0000166);; Molecular Function: mRNA binding (GO:0003729);; Cellular Component: nucleus (GO:0005634);; Cellular Component: nucleolus (GO:0005730);; Biological Process: defense response (GO:0006952);; Biological Process: cell death (GO:0008219);; Biological Process: ethylene biosynthetic process (GO:0009693);; Biological Process: leaf senescence (GO:001015…	K12741|0.0|gab:108483028|K12741 HNRNPA1_3; heterogeneous nuclear ribonucleoprotein A1/A3	General function prediction only	RNA recognition motif. (a.k.a. RRM, RBD, or RNP domain)	UBP1-associated protein 2C OS=Arabidopsis thaliana OX=3702 GN=UBA2C PE=2 SV=1	PREDICTED: UBP1-associated protein 2C-like [Gossypium arboreum] KHG05172.1 Heterogeneous nuclear ribonucleoprotein D0 [Gossypium arboreum] PPR92650.1 hypothetical protein GOBAR_AA28025 [Gossypium barbadense] TYH30042.1 hypothetical protein ES288_A01G062300v1 [Gossypium darwinii] TYI42030.1 hypothetical protein ES332_A01G069800v1 [Gossypium tomentosum] KAB2095697.1 hypothetical protein ES319_A01G0…	--	--
Ghir_A01G005020	6.85909	7.02384	6.97304	5.6123	1.74233	6.25347	5.82809	5.73147	5.64828	2.20103	not	not	not	not	not	Ghir_A01	6897539	6901691	Cellular Component: nucleus (GO:0005634);; Biological Process: transcription, DNA-templated (GO:0006351);; Biological Process: regulation of transcription, DNA-templated (GO:0006355);; Biological Process: DNA mediated transformation (GO:0009294);; Biological Process: positive regulation of mitotic cell cycle (GO:0045931);; Biological Process: root development (GO:0048364);;	--|0.0|ghi:107917954|hypothetical protein	Transcription	Bromodomain extra-terminal - transcription regulation;; Bromodomain	Transcription factor GTE4 OS=Arabidopsis thaliana OX=3702 GN=GTE4 PE=2 SV=1	PREDICTED: transcription factor GTE4-like [Gossypium hirsutum] XP_016702885.1 PREDICTED: transcription factor GTE4-like [Gossypium hirsutum]	--	--
Ghir_A01G005030	0	0	0	0	0	0	0.0188377	0	0	0	--	--	--	--	--	Ghir_A01	6924020	6924661	Cellular Component: extracellular space (GO:0005615);; Biological Process: multicellular organism development (GO:0007275);; Molecular Function: receptor serine/threonine kinase binding (GO:0033612);; Biological Process: cell-cell signaling involved in cell fate commitment (GO:0045168);;	--|8e-13|cit:102624834|hypothetical protein	--	--	CLAVATA3/ESR (CLE)-related protein 5 OS=Arabidopsis thaliana OX=3702 GN=CLE5 PE=2 SV=2	hypothetical protein ES288_A01G062500v1 [Gossypium darwinii] lcl|TYH86680.1 hypothetical protein ES332_D01G061500v1 [Gossypium tomentosum] lcl|TYI42033.1 hypothetical protein ES332_A01G070000v1 [Gossypium tomentosum] lcl|TYI96282.1 hypothetical protein E1A91_D01G060900v1 [Gossypium mustelinum] lcl|TYJ48395.1 hypothetical protein E1A91_A01G059100v1 [Gossypium mustelinum] lcl|KAB2043959.1 hypotheti…	--	LOC_Os01g48230
Ghir_A01G005040	0	0	0	0	0	0	0	0	0	0	--	--	--	--	--	Ghir_A01	6930683	6931311	--	--|7e-81|ghi:107917675|hypothetical protein	--	--	--	hypothetical protein ES288_A01G062600v1 [Gossypium darwinii] lcl|TYI42034.1 hypothetical protein ES332_A01G070100v1 [Gossypium tomentosum] lcl|TYJ48396.1 hypothetical protein E1A91_A01G059200v1 [Gossypium mustelinum] lcl|KAB2095701.1 hypothetical protein ES319_A01G057500v1 [Gossypium barbadense]	--	--
Ghir_A01G005050	0.649833	0.647404	0.453599	0.69754	0.441215	0.59535	0.628923	0.779027	0.721408	0.457528	not	not	not	not	not	Ghir_A01	6950367	6953337	--	--|3e-79|ghi:107917675|hypothetical protein	--	--	--	hypothetical protein GOBAR_AA32482 [Gossypium barbadense] TYH30048.1 hypothetical protein ES288_A01G062700v1 [Gossypium darwinii] KAB2095702.1 hypothetical protein ES319_A01G057600v1 [Gossypium barbadense]	--	--
Ghir_A01G005060	0	0	0	0	0.026997	0	0.0489347	0	0	0	--	--	--	--	--	Ghir_A01	6969027	6969564	--	--|1e-63|ghi:107917675|hypothetical protein	--	--	--	hypothetical protein GOBAR_DD17813 [Gossypium barbadense] PPR88205.1 hypothetical protein GOBAR_AA32485 [Gossypium barbadense] TYH30050.1 hypothetical protein ES288_A01G062900v1 [Gossypium darwinii] TYI42036.1 hypothetical protein ES332_A01G070300v1 [Gossypium tomentosum] KAB2095704.1 hypothetical protein ES319_A01G057800v1 [Gossypium barbadense]	--	--
Ghir_A01G005070	0	0	0	0	0	0	0	0	0	0	--	--	--	--	--	Ghir_A01	6982889	6985081	Molecular Function: pectate lyase activity (GO:0030570);; Biological Process: pectin catabolic process (GO:0045490);; Molecular Function: metal ion binding (GO:0046872);;	K01728|0.0|ghi:107917602|K01728 pel; pectate lyase [EC:4.2.2.2]	--	Pectate lyase;; Pectate lyase, N terminus	Probable pectate lyase 19 OS=Arabidopsis thaliana OX=3702 GN=At5g15110 PE=2 SV=1	PREDICTED: pectate lyase-like [Gossypium hirsutum]	AT3G24230	--
Ghir_A01G005080	0	0	0	0	0.234025	0	0	0	0	0.103587	--	--	--	--	--	Ghir_A01	6996551	6999979	Molecular Function: protein serine/threonine kinase activity (GO:0004674);; Molecular Function: ATP binding (GO:0005524);; Cellular Component: plasma membrane (GO:0005886);; Cellular Component: integral component of membrane (GO:0016021);;	--|0.0|gab:108482540|hypothetical protein	--	Leucine rich repeat;; Protein kinase domain;; Protein tyrosine and serine/threonine kinase;; Leucine Rich repeats (2 copies);; Leucine Rich Repeat;; Leucine rich repeat N-terminal domain	Probable LRR receptor-like serine/threonine-protein kinase At3g47570 OS=Arabidopsis thaliana OX=3702 GN=At3g47570 PE=2 SV=1	hypothetical protein ES332_A01G070500v1 [Gossypium tomentosum]	--	--
Ghir_A01G005090	0.490201	0.58348	0.865465	1.41704	2.83626	0.41449	0.378567	0.574536	0.892776	3.57609	not	not	not	not	not	Ghir_A01	7009629	7015495	Molecular Function: nucleic acid binding (GO:0003676);; Molecular Function: ATP binding (GO:0005524);; Cellular Component: chloroplast (GO:0009507);;	--|0.0|ghi:107918228|hypothetical protein	--	ATPase family associated with various cellular activities (AAA);; AAA domain;; NTPase;; AAA domain (dynein-related subfamily)	Uncharacterized protein ycf45 OS=Porphyra purpurea OX=2787 GN=ycf45 PE=3 SV=1	PREDICTED: uncharacterized protein ycf45-like [Gossypium hirsutum] TYI42041.1 hypothetical protein ES332_A01G070700v1 [Gossypium tomentosum]	--	--
Ghir_A01G005100	2.00182	2.3452	5.78142	9.58005	9.29123	1.74696	1.67452	3.34604	7.40831	10.1178	not	not	not	not	not	Ghir_A01	7090790	7095323	Molecular Function: DNA binding (GO:0003677);; Molecular Function: DNA-binding transcription factor activity (GO:0003700);; Cellular Component: nucleus (GO:0005634);; Biological Process: transcription, DNA-templated (GO:0006351);; Biological Process: regulation of transcription, DNA-templated (GO:0006355);; Biological Process: embryo development ending in seed dormancy (GO:0009793);; Biological P…	--|0.0|ghi:107917737|hypothetical protein	--	TCP family transcription factor	Transcription factor TCP4 OS=Arabidopsis thaliana OX=3702 GN=TCP4 PE=1 SV=1	PREDICTED: transcription factor TCP4-like [Gossypium hirsutum]	--	--
Ghir_A01G005110	0.094952	0.06248	0.0252433	0.022017	1.56445	0	0.0468163	0.040163	0.062951	1.08464	--	--	--	--	not	Ghir_A01	7095052	7100530	Cellular Component: nucleus (GO:0005634);; Cellular Component: cytoplasm (GO:0005737);; Cellular Component: microtubule (GO:0005874);; Molecular Function: microtubule binding (GO:0008017);;	--|0.0|ghi:107917738|hypothetical protein	--	--	Protein IQ-DOMAIN 1 OS=Arabidopsis thaliana OX=3702 GN=IQD1 PE=1 SV=1	PREDICTED: protein IQ-DOMAIN 1-like isoform X1 [Gossypium hirsutum]	--	--
Ghir_A01G005120	0.524951	1.1566	1.95865	2.15985	19.8229	0.934654	1.16043	1.35396	2.36523	25.5138	--	not	not	not	not	Ghir_A01	7132263	7133553	--	--|0.0|ghi:107917756|hypothetical protein	--	Protein of unknown function (DUF3082)	--	PREDICTED: uncharacterized protein LOC107917756 [Gossypium hirsutum] TYH30083.1 hypothetical protein ES288_A01G065500v1 [Gossypium darwinii] TYH30084.1 hypothetical protein ES288_A01G065500v1 [Gossypium darwinii] TYJ48432.1 hypothetical protein E1A91_A01G061600v1 [Gossypium mustelinum] KAB2095735.1 hypothetical protein ES319_A01G060000v1 [Gossypium barbadense]	--	--
Ghir_A01G005130	0.122629	0.870305	0.516276	1.41848	8.98723	0.04866	0.379629	0.0561327	1.04222	4.25988	--	--	not	--	down	Ghir_A01	7138447	7139450	--	--|0.0|ghi:107917755|hypothetical protein	--	--	--	hypothetical protein ES332_A01G072800v1 [Gossypium tomentosum]	--	--
Ghir_A01G005140	0.00564033	0	0.0126793	0.0112017	0.016849	0	0	0.0269487	0.010504	0.151997	--	--	--	--	--	Ghir_A01	7227999	7229375	Biological Process: metabolic process (GO:0008152);; Molecular Function: UDP-glucosyltransferase activity (GO:0035251);; Cellular Component: intracellular membrane-bounded organelle (GO:0043231);; Molecular Function: quercetin 3-O-glucosyltransferase activity (GO:0080043);; Molecular Function: quercetin 7-O-glucosyltransferase activity (GO:0080044);;	K17193|0.0|ghi:107917944|K17193 UGT79B1; anthocyanidin 3-O-glucoside 2'''-O-xylosyltransferase [EC:2.4.2.51]	--	UDP-glucoronosyl and UDP-glucosyl transferase	UDP-glycosyltransferase 79B6 OS=Arabidopsis thaliana OX=3702 GN=UGT79B6 PE=2 SV=1	PREDICTED: UDP-glycosyltransferase 79B6-like [Gossypium hirsutum]	--	--
Ghir_A01G005150	29.0167	30.6571	35.4704	37.4558	24.6417	27.3002	26.612	28.4953	32.355	19.6559	not	not	not	not	not	Ghir_A01	7230178	7231378	Biological Process: flavonoid biosynthetic process (GO:0009813);; Molecular Function: metal ion binding (GO:0046872);; Molecular Function: dioxygenase activity (GO:0051213);;	--|0.0|ghi:107917945|hypothetical protein	--	2OG-Fe(II) oxygenase superfamily;; non-haem dioxygenase in morphine synthesis N-terminal	Probable 2-oxoglutarate-dependent dioxygenase ANS OS=Arabidopsis thaliana OX=3702 GN=ANS PE=2 SV=1	PREDICTED: probable 2-oxoglutarate/Fe(II)-dependent dioxygenase [Gossypium hirsutum] XP_016702873.1 PREDICTED: probable 2-oxoglutarate/Fe(II)-dependent dioxygenase [Gossypium hirsutum] TYH30087.1 hypothetical protein ES288_A01G065800v1 [Gossypium darwinii] TYJ48435.1 hypothetical protein E1A91_A01G061900v1 [Gossypium mustelinum] TYJ48436.1 hypothetical protein E1A91_A01G061900v1 [Gossypium mustel…	--	--
Ghir_A01G005160	2.84696	2.96576	3.59259	4.00368	2.8354	2.68656	2.70601	4.05067	3.89779	2.63935	not	not	not	not	not	Ghir_A01	7233330	7241127	Molecular Function: chromatin binding (GO:0003682);; Molecular Function: ATP binding (GO:0005524);; Cellular Component: nucleus (GO:0005634);; Molecular Function: ATPase activity (GO:0016887);; Biological Process: negative regulation of chromatin silencing (GO:0031936);; Molecular Function: histone binding (GO:0042393);; Biological Process: positive regulation of transcription by RNA polymerase I…	--|0.0|ghi:107917757|hypothetical protein	Posttranslational modification, protein turnover, chaperones	ATPase family associated with various cellular activities (AAA);; PHD-like zinc-binding domain;; PHD-zinc-finger like domain;; AAA+ lid domain	ATPase family AAA domain-containing protein At1g05910 OS=Arabidopsis thaliana OX=3702 GN=At1g05910 PE=2 SV=1	PREDICTED: uncharacterized protein LOC107917757 [Gossypium hirsutum]	--	--
Ghir_A01G005170	6.32296	5.48237	6.45074	7.55811	7.68498	5.09744	4.64335	5.59577	6.62036	10.2214	not	not	not	not	not	Ghir_A01	7241523	7245456	Molecular Function: nucleic acid binding (GO:0003676);; Molecular Function: exonuclease activity (GO:0004527);; Cellular Component: mitochondrion (GO:0005739);; Molecular Function: endoribonuclease activity, producing 5'-phosphomonoesters (GO:0016891);; Biological Process: posttranscriptional gene silencing by RNA (GO:0035194);; Molecular Function: metal ion binding (GO:0046872);; Biological Proc…	K18418|0.0|ghi:107916937|K18418 ERI3; ERI1 exoribonuclease 3 [EC:3.1.-.-]	Replication, recombination and repair	Exonuclease	Uncharacterized exonuclease domain-containing protein At3g15140 OS=Arabidopsis thaliana OX=3702 GN=At3g15140 PE=2 SV=1	PREDICTED: uncharacterized exonuclease domain-containing protein At3g15140-like isoform X1 [Gossypium hirsutum] XP_016701801.1 PREDICTED: uncharacterized exonuclease domain-containing protein At3g15140-like isoform X1 [Gossypium hirsutum]	--	--
Ghir_A01G005180	5.88764	5.48362	6.00744	4.25601	3.717	4.58881	4.08837	4.03851	4.19252	2.63872	not	not	not	not	not	Ghir_A01	7245753	7249884	Biological Process: double-strand break repair via homologous recombination (GO:0000724);; Cellular Component: nucleus (GO:0005634);; Cellular Component: cytoplasm (GO:0005737);; Biological Process: cellular response to DNA damage stimulus (GO:0006974);; Biological Process: cell cycle (GO:0007049);; Molecular Function: zinc ion binding (GO:0008270);; Biological Process: positive regulation of cel…	K22756|0.0|gab:108480729|K22756 NSMCE2; E3 SUMO-protein ligase NSE2 [EC:2.3.2.-]	General function prediction only	Zinc-finger of the MIZ type in Nse subunit	E3 SUMO-protein ligase MMS21 OS=Arabidopsis thaliana OX=3702 GN=MMS21 PE=1 SV=1	hypothetical protein ES288_A01G066100v1 [Gossypium darwinii] lcl|KAB2095744.1 hypothetical protein ES319_A01G060600v1 [Gossypium barbadense]	--	--
Ghir_A01G005190	0	0	0	0	6.13688	0	0	0	0	5.71833	--	--	--	--	not	Ghir_A01	7253696	7254610	Molecular Function: DNA-binding transcription factor activity (GO:0003700);; Cellular Component: nucleus (GO:0005634);; Biological Process: transcription, DNA-templated (GO:0006351);; Biological Process: response to blue light (GO:0009637);; Biological Process: response to absence of light (GO:0009646);; Molecular Function: sequence-specific DNA binding (GO:0043565);;	--|1e-128|ghi:107917129|hypothetical protein	Transcription	Homeodomain	Homeobox-leucine zipper protein ATHB-52 OS=Arabidopsis thaliana OX=3702 GN=ATHB-52 PE=2 SV=1	PREDICTED: homeobox-leucine zipper protein ATHB-52-like [Gossypium hirsutum]	--	--
Ghir_A01G005200	0.007054	0	0	0.036596	0.240701	0	0	0.015663	0	0.373363	--	--	--	--	--	Ghir_A01	7327899	7330530	Molecular Function: DNA binding (GO:0003677);; Molecular Function: DNA-binding transcription factor activity (GO:0003700);; Cellular Component: nucleus (GO:0005634);; Biological Process: transcription, DNA-templated (GO:0006351);; Biological Process: primary shoot apical meristem specification (GO:0010072);; Biological Process: secondary shoot formation (GO:0010223);; Biological Process: leaf dev…	--|0.0|ghi:107917066|hypothetical protein	--	No apical meristem (NAM) protein	Protein CUP-SHAPED COTYLEDON 2 OS=Arabidopsis thaliana OX=3702 GN=NAC098 PE=1 SV=1	hypothetical protein E1A91_A01G062500v1 [Gossypium mustelinum]	--	--
Ghir_A01G005210	5.98572	6.45854	6.35758	8.25745	8.05435	6.92677	2.51902	7.48877	6.54174	6.56264	not	not	not	not	not	Ghir_A01	7383252	7385306	Molecular Function: metal ion binding (GO:0046872);;	--|2e-80|ghi:107916864|hypothetical protein	General function prediction only	Yippee zinc-binding/DNA-binding /Mis18, centromere assembly	Protein yippee-like At5g53940 OS=Arabidopsis thaliana OX=3702 GN=At5g53940 PE=2 SV=1	PREDICTED: protein yippee-like At5g53940 isoform X1 [Gossypium hirsutum]	--	--
Ghir_A01G005220	5.92185	7.76001	10.4331	11.2258	5.36996	5.85311	4.60087	6.30365	10.341	6.03254	not	not	not	not	not	Ghir_A01	7385912	7388934	Molecular Function: peptidyl-prolyl cis-trans isomerase activity (GO:0003755);; Cellular Component: nucleus (GO:0005634);; Biological Process: protein folding (GO:0006457);;	--|0.0|gab:108483745|hypothetical protein	--	--	Peptidyl-prolyl cis-trans isomerase CYP95 OS=Arabidopsis thaliana OX=3702 GN=CYP95 PE=1 SV=2	hypothetical protein ES332_A01G073900v1 [Gossypium tomentosum]	--	--
Ghir_A01G005230	2.19871	3.26079	3.71077	3.33722	6.36862	2.61422	2.41977	2.79458	3.90134	6.29486	not	not	not	not	not	Ghir_A01	7389160	7398510	Molecular Function: obsolete signal transducer, downstream of receptor, with serine/threonine kinase activity (GO:0004702);; Molecular Function: MAP kinase kinase kinase activity (GO:0004709);; Molecular Function: ATP binding (GO:0005524);; Cellular Component: cytoplasm (GO:0005737);;	K08838|0.0|ghi:107917758|K08838 STK24_25_MST4; serine/threonine-protein kinase 24/25/MST4 [EC:2.7.11.1]	Signal transduction mechanisms	Protein kinase domain;; Protein tyrosine and serine/threonine kinase	Mitogen-activated protein kinase kinase kinase 3 OS=Arabidopsis thaliana OX=3702 GN=MAPKKK3 PE=1 SV=1	PREDICTED: germinal center kinase 1-like isoform X2 [Gossypium hirsutum]	--	--
Ghir_A01G005240	25.649	24.488	21.4079	16.4232	7.7788	24.181	33.4529	33.3667	25.0508	7.48593	not	not	not	not	not	Ghir_A01	7405482	7408546	--	--|0.0|gab:108480489|hypothetical protein	--	bHLH-MYC and R2R3-MYB transcription factors N-terminal	Protein RICE SALT SENSITIVE 3 OS=Oryza sativa subsp. japonica OX=39947 GN=RSS3 PE=1 SV=1	hypothetical protein E1A91_A01G063000v1 [Gossypium mustelinum]	AT5G53900	--
Ghir_A01G005250	0	0	0	0	0.379333	0	0	0.0173673	0	0.186515	--	--	--	--	--	Ghir_A01	7410319	7411096	--	--|1e-169|ghi:107917606|hypothetical protein	Signal transduction mechanisms	--	--	PREDICTED: uncharacterized protein LOC107917606 [Gossypium hirsutum] PPS16452.1 hypothetical protein GOBAR_AA04154 [Gossypium barbadense] TYH30106.1 hypothetical protein ES288_A01G067000v1 [Gossypium darwinii] TYI42098.1 hypothetical protein ES332_A01G074200v1 [Gossypium tomentosum] KAB2095756.1 hypothetical protein ES319_A01G061300v1 [Gossypium barbadense]	--	--
Ghir_A01G005260	51.5995	24.8887	11.0423	2.65744	0.01568	81.6948	9.91189	17.8453	12.4374	0.0423107	not	not	not	down	--	Ghir_A01	7412775	7416508	Molecular Function: protein serine/threonine phosphatase activity (GO:0004722);; Molecular Function: metal ion binding (GO:0046872);;	K17506|0.0|ghi:107917039|K17506 PPM1L; protein phosphatase 1L [EC:3.1.3.16]	Signal transduction mechanisms	Protein phosphatase 2C	Probable protein phosphatase 2C 39 OS=Arabidopsis thaliana OX=3702 GN=At3g15260 PE=2 SV=1	PREDICTED: probable protein phosphatase 2C 39 isoform X1 [Gossypium hirsutum]	--	--
Ghir_A01G005270	4.48517	2.58666	0.770574	0.182856	0.628914	5.79284	0.962426	4.33698	0.49683	1.11212	not	up	--	down	not	Ghir_A01	7416446	7417717	Molecular Function: DNA binding (GO:0003677);; Molecular Function: DNA-binding transcription factor activity (GO:0003700);; Cellular Component: nucleus (GO:0005634);; Cellular Component: cytoplasm (GO:0005737);; Biological Process: transcription, DNA-templated (GO:0006351);; Biological Process: regulation of transcription, DNA-templated (GO:0006355);; Biological Process: flower development (GO:00…	--|1e-133|ghi:107917040|hypothetical protein	--	SBP domain	Squamosa promoter-binding-like protein 5 OS=Arabidopsis thaliana OX=3702 GN=SPL5 PE=2 SV=1	PREDICTED: squamosa promoter-binding protein 1-like [Gossypium hirsutum] TYH30108.1 hypothetical protein ES288_A01G067200v1 [Gossypium darwinii] TYI42100.1 hypothetical protein ES332_A01G074400v1 [Gossypium tomentosum] TYJ48455.1 hypothetical protein E1A91_A01G063300v1 [Gossypium mustelinum]	--	--
Ghir_A01G005280	315.814	248.832	120.422	43.0231	0.600422	407.696	113.761	262.41	86.5133	0.72614	not	not	not	not	--	Ghir_A01	7421529	7422523	--	--|1e-119|ghi:107917522|hypothetical protein	--	--	--	PREDICTED: uncharacterized protein LOC107917522 [Gossypium hirsutum]	--	--
Ghir_A01G005290	1.34337	1.61649	1.71454	2.8782	2.67557	1.14758	2.11045	1.89373	2.43836	2.52551	not	not	not	not	not	Ghir_A01	7440972	7445756	Molecular Function: peptide receptor activity (GO:0001653);; Molecular Function: protein serine/threonine kinase activity (GO:0004674);; Molecular Function: ATP binding (GO:0005524);; Cellular Component: plasma membrane (GO:0005886);; Cellular Component: chloroplast (GO:0009507);; Cellular Component: integral component of membrane (GO:0016021);;	--|0.0|ghi:107917887|hypothetical protein	--	Protein kinase domain;; Leucine rich repeat;; Protein tyrosine and serine/threonine kinase;; Leucine Rich repeats (2 copies);; Leucine Rich Repeat;; Leucine rich repeat N-terminal domain;; Leucine Rich repeat	Phytosulfokine receptor 2 OS=Arabidopsis thaliana OX=3702 GN=PSKR2 PE=2 SV=1	PREDICTED: phytosulfokine receptor 2-like [Gossypium hirsutum] XP_016702762.1 PREDICTED: phytosulfokine receptor 2-like [Gossypium hirsutum]	--	--
Ghir_A01G005300	5.61434	4.13483	7.94595	7.45864	7.31478	5.3549	2.43368	6.11191	6.75308	4.43704	not	not	not	not	not	Ghir_A01	7490565	7493843	Molecular Function: mRNA binding (GO:0003729);; Molecular Function: 3-hydroxyacyl-CoA dehydrogenase activity (GO:0003857);; Molecular Function: dodecenoyl-CoA delta-isomerase activity (GO:0004165);; Molecular Function: enoyl-CoA hydratase activity (GO:0004300);; Cellular Component: cell wall (GO:0005618);; Cellular Component: peroxisome (GO:0005777);; Biological Process: fatty acid beta-oxidation…	K00074|0.0|ghi:107916679|K00074 paaH; 3-hydroxybutyryl-CoA dehydrogenase [EC:1.1.1.157]	Lipid transport and metabolism	3-hydroxyacyl-CoA dehydrogenase, NAD binding domain;; 3-hydroxyacyl-CoA dehydrogenase, C-terminal domain	Peroxisomal fatty acid beta-oxidation multifunctional protein AIM1 OS=Arabidopsis thaliana OX=3702 GN=AIM1 PE=1 SV=1	PREDICTED: 3-hydroxybutyryl-CoA dehydrogenase-like [Gossypium hirsutum]	--	--
Ghir_A01G005310	0.019731	0.0325253	0.0693207	0.018879	0.521556	0	0.005289	0.0212683	0.0157723	0.595489	--	--	--	--	not	Ghir_A01	7508992	7513169	Biological Process: response to toxic substance (GO:0009636);; Molecular Function: drug transmembrane transporter activity (GO:0015238);; Molecular Function: antiporter activity (GO:0015297);; Cellular Component: integral component of membrane (GO:0016021);;	K03327|0.0|ghi:107917001|K03327 TC.MATE; multidrug resistance protein, MATE family	General function prediction only	MatE	Protein DETOXIFICATION 19 OS=Arabidopsis thaliana OX=3702 GN=DTX19 PE=2 SV=1	hypothetical protein ES319_A01G062000v1 [Gossypium barbadense]	--	--
Ghir_A01G005320	0	0	0	0	0	0	0	0	0	0	--	--	--	--	--	Ghir_A01	7515689	7528838	Molecular Function: serine-type carboxypeptidase activity (GO:0004185);; Cellular Component: extracellular region (GO:0005576);; Biological Process: proteolysis involved in cellular protein catabolic process (GO:0051603);;	K16297|0.0|gab:108481651|K16297 SCPL-II; serine carboxypeptidase-like clade II [EC:3.4.16.-]	--	Serine carboxypeptidase	Serine carboxypeptidase-like 44 OS=Arabidopsis thaliana OX=3702 GN=SCPL44 PE=2 SV=1	PREDICTED: serine carboxypeptidase-like 44 [Gossypium arboreum]	--	--
Ghir_A01G005330	0	0	0.00604267	0	0.004737	0	0	0	0.0140807	0.0299497	--	--	--	--	--	Ghir_A01	7560181	7586577	Molecular Function: ATP binding (GO:0005524);; Cellular Component: plasma membrane (GO:0005886);; Biological Process: defense response (GO:0006952);; Biological Process: signal transduction (GO:0007165);; Cellular Component: plasmodesma (GO:0009506);; Molecular Function: ADP binding (GO:0043531);;	--|0.0|gab:108482526|hypothetical protein	Signal transduction mechanisms	NB-ARC domain;; Rx N-terminal domain	Putative disease resistance protein At1g50180 OS=Arabidopsis thaliana OX=3702 GN=At1g50180 PE=3 SV=2	hypothetical protein ES332_A01G075500v1 [Gossypium tomentosum]	--	--
Ghir_A01G005340	0	0	0	0	0.086099	0	0	0	0	0.047889	--	--	--	--	--	Ghir_A01	7587614	7593674	Molecular Function: ATP binding (GO:0005524);; Cellular Component: plasma membrane (GO:0005886);; Biological Process: defense response (GO:0006952);; Biological Process: signal transduction (GO:0007165);; Cellular Component: plasmodesma (GO:0009506);; Molecular Function: ADP binding (GO:0043531);;	--|0.0|ghi:107917690|hypothetical protein	Signal transduction mechanisms	NB-ARC domain;; Rx N-terminal domain	Putative disease resistance protein At1g50180 OS=Arabidopsis thaliana OX=3702 GN=At1g50180 PE=3 SV=2	PREDICTED: probable disease resistance protein At1g58602 [Gossypium hirsutum]	--	--
Ghir_A01G005350	0	0	0	0.0468977	0.0765427	0	0	0.0520967	0	0.0218353	--	--	--	--	--	Ghir_A01	7599186	7600187	Cellular Component: nucleus (GO:0005634);; Cellular Component: cytoplasm (GO:0005737);; Biological Process: response to auxin (GO:0009733);; Biological Process: auxin homeostasis (GO:0010252);; Molecular Function: indole-3-acetic acid amido synthetase activity (GO:0010279);;	K14487|0.0|ghi:107917239|K14487 GH3; auxin responsive GH3 gene family	--	GH3 auxin-responsive promoter	Indole-3-acetic acid-amido synthetase GH3.17 OS=Arabidopsis thaliana OX=3702 GN=GH3.17 PE=1 SV=1	PREDICTED: indole-3-acetic acid-amido synthetase GH3.17-like [Gossypium hirsutum]	--	--
Ghir_A01G005360	12.9912	15.4423	20.6579	20.3574	13.3533	11.1723	24.3537	13.3226	20.364	11.8171	not	not	not	not	not	Ghir_A01	7603414	7611897	Molecular Function: magnesium ion binding (GO:0000287);; Cellular Component: cytoplasm (GO:0005737);; Biological Process: L-methionine salvage from methylthioadenosine (GO:0019509);; Molecular Function: acireductone synthase activity (GO:0043874);; Molecular Function: methylthioribulose 1-phosphate dehydratase activity (GO:0046570);;	K16054|0.0|ghi:107917240|K16054 DEP1; methylthioribulose 1-phosphate dehydratase / enolase-phosphatase E1 [EC:4.2.1.109 3.1.3.77]	Carbohydrate transport and metabolism	Class II Aldolase and Adducin N-terminal domain;; Haloacid dehalogenase-like hydrolase;; haloacid dehalogenase-like hydrolase	Probable bifunctional methylthioribulose-1-phosphate dehydratase/enolase-phosphatase E1 OS=Populus trichocarpa OX=3694 GN=POPTR_0001s40980g PE=3 SV=2	PREDICTED: probable bifunctional methylthioribulose-1-phosphate dehydratase/enolase-phosphatase E1 [Gossypium hirsutum]	--	--
Ghir_A01G005370	0.0184943	0.295618	0.299094	0.468318	6.51869	0.0112183	0.0394047	0.092695	0.433568	6.74822	--	--	not	--	not	Ghir_A01	7613287	7615106	Cellular Component: nucleus (GO:0005634);; Biological Process: defense response (GO:0006952);; Biological Process: negative regulation of DNA-binding transcription factor activity (GO:0043433);; Biological Process: negative regulation of cellular defense response (GO:0051245);;	--|0.0|gab:108480879|hypothetical protein	--	VQ motif	VQ motif-containing protein 4 OS=Arabidopsis thaliana OX=3702 GN=VQ4 PE=1 SV=1	hypothetical protein F383_03340 [Gossypium arboreum] TYJ48468.1 hypothetical protein E1A91_A01G064600v1 [Gossypium mustelinum] TYJ48469.1 hypothetical protein E1A91_A01G064600v1 [Gossypium mustelinum]	--	--
Ghir_A01G005380	0.0415747	0.278788	0.0842077	0.038362	0.333888	0.045492	0.0372317	0.0925817	0.059584	0.387157	--	--	--	down	not	Ghir_A01	7631821	7641614	Biological Process: mitochondrial fission (GO:0000266);; Biological Process: cytokinesis by cell plate formation (GO:0000911);; Molecular Function: GTPase activity (GO:0003924);; Molecular Function: GTP binding (GO:0005525);; Cellular Component: microtubule (GO:0005874);; Molecular Function: microtubule binding (GO:0008017);; Cellular Component: cell plate (GO:0009504);; Cellular Component: phrag…	--|0.0|ghi:107917241|hypothetical protein	--	Dynamin family	Dynamin-related protein 5A OS=Arabidopsis thaliana OX=3702 GN=DRP5A PE=2 SV=1	PREDICTED: dynamin-related protein 5A-like [Gossypium hirsutum]	--	--
Ghir_A01G005400	0.092831	0.546667	0.90066	0.259876	0.545171	0.0381303	0.203632	0.0828733	0.285016	0.61671	--	down	--	not	not	Ghir_A01	7651030	7654828	Molecular Function: mRNA binding (GO:0003729);; Cellular Component: endoplasmic reticulum (GO:0005783);; Cellular Component: endoplasmic reticulum membrane (GO:0005789);; Cellular Component: plasma membrane (GO:0005886);; Cellular Component: plasmodesma (GO:0009506);; Biological Process: regulation of proton transport (GO:0010155);; Cellular Component: integral component of membrane (GO:0016021);;	--|0.0|gab:108480618|hypothetical protein	--	--	Proton pump-interactor 1 OS=Arabidopsis thaliana OX=3702 GN=PPI1 PE=1 SV=2	hypothetical protein GOBAR_AA23137 [Gossypium barbadense]	AT5G36690	--
Ghir_A01G005410	0	0	0	0	0.127297	0	0	0	0.008018	0.155949	--	--	--	--	--	Ghir_A01	7658161	7661965	Cellular Component: Golgi membrane (GO:0000139);; Molecular Function: acetylglucosaminyltransferase activity (GO:0008375);; Molecular Function: glucuronosyltransferase activity (GO:0015020);; Cellular Component: integral component of membrane (GO:0016021);;	--|0.0|ghi:107916906|hypothetical protein	Carbohydrate transport and metabolism	Core-2/I-Branching enzyme	Beta-glucuronosyltransferase GlcAT14B OS=Arabidopsis thaliana OX=3702 GN=GLCAT14B PE=2 SV=1	PREDICTED: beta-glucuronosyltransferase GlcAT14B-like [Gossypium hirsutum]	--	--
Ghir_A01G005420	0.529196	0.555291	1.13869	1.83339	1.50166	0.724808	0.273231	0.852396	1.20487	1.92595	not	not	not	not	not	Ghir_A01	7663022	7669327	--	--|0.0|ghi:107916591|hypothetical protein	--	Protein of unknown function (DUF616)	--	PREDICTED: uncharacterized protein LOC107916591 isoform X1 [Gossypium hirsutum] XP_016701363.1 PREDICTED: uncharacterized protein LOC107916591 isoform X1 [Gossypium hirsutum] XP_016701364.1 PREDICTED: uncharacterized protein LOC107916591 isoform X1 [Gossypium hirsutum] XP_016701365.1 PREDICTED: uncharacterized protein LOC107916591 isoform X1 [Gossypium hirsutum]	--	--
Ghir_A01G005430	0.816051	0.604653	0.131932	0.155562	1.63347	0.829917	0.957794	0.867963	0.177617	1.34038	not	--	--	not	not	Ghir_A01	7670148	7671146	--	--|1e-102|ghi:107917553|hypothetical protein	--	--	--	PREDICTED: uncharacterized protein LOC107917553 [Gossypium hirsutum] XP_017641151.1 PREDICTED: uncharacterized protein LOC108482530 [Gossypium arboreum] TYH30130.1 hypothetical protein ES288_A01G069200v1 [Gossypium darwinii] TYI42140.1 hypothetical protein ES332_A01G076500v1 [Gossypium tomentosum]	--	--
Ghir_A01G005440	10.5882	10.7041	11.9571	12.2259	7.18241	6.26591	12.2362	8.58778	12.3401	6.46704	not	not	not	not	not	Ghir_A01	7680234	7686138	Molecular Function: ATP binding (GO:0005524);; Cellular Component: cytoplasm (GO:0005737);; Molecular Function: ubiquitin protein ligase binding (GO:0031625);; Molecular Function: ubiquitin protein ligase activity (GO:0061630);;	K10581|0.0|gab:108483580|K10581 UBE2O; ubiquitin-conjugating enzyme E2 O [EC:2.3.2.24]	Posttranslational modification, protein turnover, chaperones	Ubiquitin-conjugating enzyme	Probable ubiquitin-conjugating enzyme E2 25 OS=Arabidopsis thaliana OX=3702 GN=UBC25 PE=2 SV=1	hypothetical protein ES288_A01G069500v1 [Gossypium darwinii] lcl|KAB2095777.1 hypothetical protein ES319_A01G063100v1 [Gossypium barbadense]	--	--
Ghir_A01G005450	0	0	0	0	0	0.0121613	0	0	0	0.00892033	--	--	--	--	--	Ghir_A01	7701308	7702507	--	--|0.0|ghi:107917242|hypothetical protein	--	Protein of unknown function (DUF2921)	--	PREDICTED: uncharacterized protein LOC107917242 [Gossypium hirsutum]	--	--
Ghir_A01G005460	0	0	0	0	0	0.0403033	0	0	0	0	--	--	--	--	--	Ghir_A01	7707996	7709150	--	--|0.0|ghi:107952108|hypothetical protein	--	Protein of unknown function (DUF2921)	--	PREDICTED: uncharacterized protein LOC107952108 [Gossypium hirsutum]	--	--
Ghir_A01G005470	0	0	0	0	0	0	0	0	0	0	--	--	--	--	--	Ghir_A01	7710330	7717116	--	--|0.0|ghi:107917243|hypothetical protein	--	Protein of unknown function (DUF2921)	--	PREDICTED: uncharacterized protein LOC107917243 [Gossypium hirsutum]	--	--
Ghir_A01G005480	0	0	0	0.0101153	0.113037	0.0948797	0	0	0	0.204974	--	--	--	--	--	Ghir_A01	7718800	7722015	--	--|0.0|ghi:107917244|hypothetical protein	--	Protein of unknown function (DUF2921)	--	PREDICTED: uncharacterized protein LOC107917244 [Gossypium hirsutum]	--	--
Ghir_A01G005490	0	0	0	0	0.0756067	2.031	0	0	0	6.07865	--	--	--	--	--	Ghir_A01	7722103	7722639	Molecular Function: zinc ion binding (GO:0008270);; Cellular Component: integral component of membrane (GO:0016021);; Biological Process: proteasome-mediated ubiquitin-dependent protein catabolic process (GO:0043161);; Molecular Function: ubiquitin protein ligase activity (GO:0061630);;	--|1e-129|ghi:107952109|hypothetical protein	Posttranslational modification, protein turnover, chaperones	Ring finger domain;; RING-like zinc finger;; Zinc finger, C3HC4 type (RING finger);; Zinc finger, C3HC4 type (RING finger)	Putative RING-H2 finger protein ATL19 OS=Arabidopsis thaliana OX=3702 GN=ATL19 PE=3 SV=1	hypothetical protein ES332_A01G077200v1 [Gossypium tomentosum]	--	--
Ghir_A01G005500	0	0	0	0	0	0	0	0.0126947	0	0	--	--	--	--	--	Ghir_A01	7780325	7780948	--	--|3e-81|ghi:107917248|hypothetical protein	--	Prolamin-like	Protein DOWN-REGULATED IN DIF1 11 OS=Arabidopsis thaliana OX=3702 GN=DD11 PE=2 SV=1	PREDICTED: uncharacterized protein LOC107917248 [Gossypium hirsutum] PPR91915.1 hypothetical protein GOBAR_AA28769 [Gossypium barbadense] TYH30141.1 hypothetical protein ES288_A01G070200v1 [Gossypium darwinii] TYI42148.1 hypothetical protein ES332_A01G077300v1 [Gossypium tomentosum] TYJ48491.1 hypothetical protein E1A91_A01G066000v1 [Gossypium mustelinum] KAB2095783.1 hypothetical protein ES319_A…	--	--
Ghir_A01G005510	13.7995	13.094	15.1861	9.37317	3.43267	12.8783	15.5278	11.4515	13.6646	3.39665	not	not	not	not	not	Ghir_A01	7806326	7811798	Cellular Component: P-body (GO:0000932);; Molecular Function: mRNA binding (GO:0003729);; Biological Process: mRNA processing (GO:0006397);; Molecular Function: metal ion binding (GO:0046872);; Molecular Function: RNA uridylyltransferase activity (GO:0050265);; Biological Process: regulation of gene silencing by miRNA (GO:0060964);; Biological Process: RNA 3' uridylation (GO:0071076);; Biological…	K03514|0.0|ghi:107918027|K03514 PAPD5_7; non-canonical poly(A) RNA polymerase PAPD5/7 [EC:2.7.7.19]	Replication, recombination and repair	Cid1 family poly A polymerase;; Nucleotidyltransferase domain;; TUTase nucleotidyltransferase domain	UTP:RNA uridylyltransferase 1 OS=Arabidopsis thaliana OX=3702 GN=URT1 PE=1 SV=2	PREDICTED: non-canonical poly(A) RNA polymerase PAPD7-like [Gossypium hirsutum] TYI42149.1 hypothetical protein ES332_A01G077400v1 [Gossypium tomentosum]	--	--
Ghir_A01G005520	0	0	0	0	0	0	0	0	0	0	--	--	--	--	--	Ghir_A01	7816604	7817170	Molecular Function: ubiquitin-protein transferase activity (GO:0004842);; Molecular Function: zinc ion binding (GO:0008270);; Cellular Component: integral component of membrane (GO:0016021);; Biological Process: protein ubiquitination (GO:0016567);; Biological Process: proteasome-mediated ubiquitin-dependent protein catabolic process (GO:0043161);; Molecular Function: ubiquitin protein ligase act…	--|1e-144|ghi:107917249|hypothetical protein	Posttranslational modification, protein turnover, chaperones	Ring finger domain;; RING-H2 zinc finger domain;; RING-like zinc finger;; Zinc finger, C3HC4 type (RING finger)	E3 ubiquitin-protein ligase ATL76 OS=Arabidopsis thaliana OX=3702 GN=ATL76 PE=1 SV=1	PREDICTED: RING-H2 finger protein ATL28-like [Gossypium hirsutum] TYH30145.1 hypothetical protein ES288_A01G070500v1 [Gossypium darwinii] TYI42152.1 hypothetical protein ES332_A01G077600v1 [Gossypium tomentosum] TYJ48495.1 hypothetical protein E1A91_A01G066300v1 [Gossypium mustelinum] KAB2095790.1 hypothetical protein ES319_A01G064000v1 [Gossypium barbadense]	--	--
Ghir_A01G005530	0.0720517	0.060926	0.109569	0.119692	0.259142	0.0257953	0.098448	0.039284	0.165287	0.045303	--	--	--	--	--	Ghir_A01	7832210	7834523	--	--|0.0|ghi:107917251|hypothetical protein	--	Leucine Rich repeats (2 copies);; Leucine rich repeat;; Leucine Rich Repeat	Disease resistance-like protein DSC1 OS=Arabidopsis thaliana OX=3702 GN=DSC1 PE=1 SV=1	PREDICTED: TMV resistance protein N-like [Gossypium hirsutum]	--	--
Ghir_A01G005540	0.158474	0.160217	0.313091	0.299702	0.496471	0.067163	0.223473	0.14786	0.289494	0.273308	--	not	not	not	not	Ghir_A01	7851666	7856491	Molecular Function: ATP binding (GO:0005524);; Cellular Component: cytoplasm (GO:0005737);; Biological Process: signal transduction (GO:0007165);; Biological Process: plant-type hypersensitive response (GO:0009626);; Molecular Function: ADP binding (GO:0043531);;	--|0.0|gab:108481932|hypothetical protein	--	TIR domain;; NB-ARC domain;; Leucine Rich repeats (2 copies);; TIR domain;; Leucine rich repeat	TMV resistance protein N OS=Nicotiana glutinosa OX=35889 GN=N PE=1 SV=1	hypothetical protein ES319_A01G064300v1 [Gossypium barbadense]	--	--
Ghir_A01G005550	0.258694	0.319106	0.430313	0.681924	1.13353	0.16961	0.325654	0.19605	0.648223	0.960285	not	not	not	not	not	Ghir_A01	7895226	7900131	Molecular Function: ATP binding (GO:0005524);; Cellular Component: cytoplasm (GO:0005737);; Biological Process: signal transduction (GO:0007165);; Biological Process: plant-type hypersensitive response (GO:0009626);; Molecular Function: ADP binding (GO:0043531);;	--|0.0|ghi:107917834|hypothetical protein	--	TIR domain;; NB-ARC domain;; Leucine Rich repeats (2 copies);; Leucine rich repeat;; TIR domain	TMV resistance protein N OS=Nicotiana glutinosa OX=35889 GN=N PE=1 SV=1	hypothetical protein ES332_A01G077900v1 [Gossypium tomentosum]	--	--
Ghir_A01G005560	10.22	11.1303	4.4726	1.46555	1.68287	10.5685	16.6777	5.31721	4.80715	1.353	not	not	not	not	not	Ghir_A01	7911697	7913914	Molecular Function: ubiquitin-protein transferase activity (GO:0004842);; Cellular Component: endoplasmic reticulum (GO:0005783);; Molecular Function: zinc ion binding (GO:0008270);; Cellular Component: integral component of membrane (GO:0016021);; Cellular Component: Derlin-1 retrotranslocation complex (GO:0036513);; Biological Process: ubiquitin-dependent protein catabolic process (GO:0042787);…	K10666|0.0|ghi:107916777|K10666 RNF5; E3 ubiquitin-protein ligase RNF5 [EC:2.3.2.27]	Posttranslational modification, protein turnover, chaperones	Zinc finger, C3HC4 type (RING finger);; RING-type zinc-finger;; Ring finger domain;; Zinc finger, C3HC4 type (RING finger);; Zinc finger, C3HC4 type (RING finger)	E3 ubiquitin-protein ligase RMA3 OS=Arabidopsis thaliana OX=3702 GN=RMA3 PE=1 SV=1	PREDICTED: E3 ubiquitin-protein ligase RMA3-like [Gossypium hirsutum] PPR92510.1 hypothetical protein GOBAR_AA28159 [Gossypium barbadense] TYH30150.1 hypothetical protein ES288_A01G071000v1 [Gossypium darwinii] TYJ48499.1 hypothetical protein E1A91_A01G066700v1 [Gossypium mustelinum] KAB2095798.1 hypothetical protein ES319_A01G064500v1 [Gossypium barbadense]	--	--
Ghir_A01G005570	0.0115857	0.0135463	0.0140617	0	0.325024	0	0.00929567	0	0	0.0825297	--	--	--	--	--	Ghir_A01	7916249	7918138	Cellular Component: extracellular region (GO:0005576);; Cellular Component: cell wall (GO:0005618);; Biological Process: plant-type cell wall organization (GO:0009664);; Cellular Component: membrane (GO:0016020);;	--|0.0|ghi:107917588|hypothetical protein	--	Expansin C-terminal domain;; Lytic transglycolase	Expansin-A12 OS=Arabidopsis thaliana OX=3702 GN=EXPA12 PE=2 SV=1	PREDICTED: expansin-A12-like [Gossypium hirsutum] AXQ39577.1 alpha-expansin [Gossypium hirsutum] KAB2095799.1 hypothetical protein ES319_A01G064600v1 [Gossypium barbadense]	--	--
Ghir_A01G005580	1.64327	1.41131	2.21184	2.75162	1.23252	1.61997	0.520651	1.68469	2.62183	1.5395	not	not	not	down	not	Ghir_A01	7919656	7922375	Molecular Function: RNA binding (GO:0003723);; Molecular Function: endonuclease activity (GO:0004519);; Cellular Component: mitochondrion (GO:0005739);; Biological Process: RNA modification (GO:0009451);; Cellular Component: intracellular membrane-bounded organelle (GO:0043231);;	--|0.0|gab:108480667|hypothetical protein	General function prediction only	PPR repeat;; PPR repeat family;; Pentatricopeptide repeat domain;; PPR repeat;; Pentacotripeptide-repeat region of PRORP	Pentatricopeptide repeat-containing protein At4g21705, mitochondrial OS=Arabidopsis thaliana OX=3702 GN=At4g21705 PE=2 SV=1	hypothetical protein ES332_A01G078100v1 [Gossypium tomentosum]	--	--
Ghir_A01G005590	0.926378	1.235	1.65016	2.65776	0.876755	0.907852	0.64919	0.856192	1.58813	0.8307	not	not	not	not	not	Ghir_A01	7924834	7928225	Molecular Function: RNA binding (GO:0003723);; Molecular Function: endonuclease activity (GO:0004519);; Biological Process: RNA modification (GO:0009451);; Cellular Component: intracellular membrane-bounded organelle (GO:0043231);;	K17964|0.0|ghi:107916769|K17964 LRPPRC; leucine-rich PPR motif-containing protein, mitochondrial	General function prediction only	PPR repeat family;; PPR repeat;; PPR repeat;; Pentatricopeptide repeat domain;; Pentacotripeptide-repeat region of PRORP;; Tetratricopeptide repeat;; Tetratricopeptide repeat;; Tetratricopeptide repeat;; Mitochondrial 28S ribosomal protein S27	Putative pentatricopeptide repeat-containing protein At1g31840 OS=Arabidopsis thaliana OX=3702 GN=At1g31840 PE=3 SV=2	PREDICTED: putative pentatricopeptide repeat-containing protein At1g31840 [Gossypium hirsutum]	--	--
Ghir_A01G005600	0.996233	0.663363	0.622162	4.83427	27.2587	0.823046	0.299507	0.675766	1.79996	29.8852	not	not	not	not	not	Ghir_A01	7965122	7977121	Molecular Function: monooxygenase activity (GO:0004497);; Molecular Function: iron ion binding (GO:0005506);; Cellular Component: integral component of membrane (GO:0016021);; Molecular Function: oxidoreductase activity, acting on paired donors, with incorporation or reduction of molecular oxygen (GO:0016705);; Molecular Function: heme binding (GO:0020037);;	--|0.0|ghi:107917095|hypothetical protein	Secondary metabolites biosynthesis, transport and catabolism	Cytochrome P450	Cytochrome P450 CYP736A12 OS=Panax ginseng OX=4054 PE=2 SV=1	hypothetical protein ES319_A01G064900v1 [Gossypium barbadense]	--	--
Ghir_A01G005610	0.00762967	0.0311403	0.039364	0.114277	0.394872	0.036359	0.016858	0	0.0118923	0.228211	--	--	--	--	--	Ghir_A01	8004032	8005261	--	--|1e-57|ghi:107944506|hypothetical protein	General function prediction only	gag-polypeptide of LTR copia-type	Retrovirus-related Pol polyprotein from transposon RE1 OS=Arabidopsis thaliana OX=3702 GN=RE1 PE=2 SV=1	hypothetical protein B456_006G030900 [Gossypium raimondii]	--	--
Ghir_A01G005620	0	0	0	0	0.0123947	0	0	0	0	0.007171	--	--	--	--	--	Ghir_A01	8028283	8029723	--	--|1e-114|ghi:107917669|hypothetical protein	--	FBD	F-box/FBD/LRR-repeat protein At4g26340 OS=Arabidopsis thaliana OX=3702 GN=At4g26340 PE=2 SV=1	hypothetical protein GOBAR_AA25790 [Gossypium barbadense]	--	--
Ghir_A01G005630	8.86004	8.28756	10.8226	11.5527	2.33568	7.50702	10.1113	7.7181	10.214	2.3209	not	not	not	not	not	Ghir_A01	8034198	8039144	--	K15377|0.0|ghi:107917955|K15377 SLC44A2_4_5; solute carrier family 44 (choline transporter-like protein), member 2/4/5	Lipid transport and metabolism	Plasma-membrane choline transporter	Choline transporter protein 1 OS=Arabidopsis thaliana OX=3702 GN=CHER1 PE=1 SV=1	hypothetical protein ES319_A01G065100v1 [Gossypium barbadense]	--	--
Ghir_A01G005640	0.0190213	0.097454	0.041849	0.060191	0.297528	0.0518477	0	0.0441157	0.083931	0.322049	--	--	--	--	--	Ghir_A01	8039331	8043290	Biological Process: defense response (GO:0006952);; Biological Process: production of ta-siRNAs involved in RNA interference (GO:0010267);;	--|0.0|gab:108483468|hypothetical protein	Replication, recombination and repair	Domain of unknown function (DUF1771)	Putative nuclear RNA export factor SDE5 OS=Arabidopsis thaliana OX=3702 GN=SDE5 PE=4 SV=1	hypothetical protein E1A91_A01G067400v1 [Gossypium mustelinum]	--	--
Ghir_A01G005650	1.13929	1.21168	1.29729	1.93441	0.730598	1.16305	0.652043	1.44026	1.40939	0.768934	not	not	not	not	not	Ghir_A01	8045518	8047506	--	--|3e-36|ghi:107916855|hypothetical protein	--	--	--	PREDICTED: uncharacterized protein LOC107916855 [Gossypium hirsutum] XP_016702570.1 PREDICTED: uncharacterized protein LOC107917773 isoform X2 [Gossypium hirsutum] TYH86814.1 hypothetical protein ES332_D01G071100v1 [Gossypium tomentosum] KAB2044092.1 hypothetical protein ES319_D01G065800v1 [Gossypium barbadense] KAB2095809.1 hypothetical protein ES319_A01G065300v1 [Gossypium barbadense]	--	--
Ghir_A01G005660	0.007393	0.0101783	0.015078	0	0.015802	0.0202653	0.00696133	0.032228	0	0.0149023	--	--	--	--	--	Ghir_A01	8047665	8052034	Cellular Component: plasma membrane (GO:0005886);; Biological Process: defense response (GO:0006952);; Biological Process: response to biotic stimulus (GO:0009607);; Cellular Component: integral component of membrane (GO:0016021);;	K08472|0.0|gab:108481634|K08472 MLO; mlo protein	--	Mlo family	MLO-like protein 14 OS=Arabidopsis thaliana OX=3702 GN=MLO14 PE=2 SV=1	hypothetical protein ES288_A01G072000v1 [Gossypium darwinii]	--	--
Ghir_A01G005670	16.1685	16.1337	10.0605	10.2031	3.53089	13.3158	16.499	17.7777	13.2464	7.81726	not	up	not	not	not	Ghir_A01	8063343	8066103	--	--|0.0|ghi:107917985|hypothetical protein	--	CBS domain	CBS domain-containing protein CBSX5 OS=Arabidopsis thaliana OX=3702 GN=CBSX5 PE=2 SV=2	PREDICTED: CBS domain-containing protein CBSX5-like [Gossypium hirsutum] XP_017638644.1 PREDICTED: CBS domain-containing protein CBSX5-like [Gossypium arboreum] KHG23098.1 CBS domain-containing CBSX5 -like protein [Gossypium arboreum] TYH30162.1 hypothetical protein ES288_A01G072100v1 [Gossypium darwinii] TYJ48510.1 hypothetical protein E1A91_A01G067600v1 [Gossypium mustelinum]	--	--
Ghir_A01G005680	153.68	325.159	731.756	278.214	107.458	122.929	229.55	135.581	252.087	104.94	not	down	not	not	not	Ghir_A01	8090990	8092877	--	--|0.0|ghi:107917951|hypothetical protein	--	Aluminium induced protein;; Glutamine amidotransferase domain	Stem-specific protein TSJT1 OS=Nicotiana tabacum OX=4097 GN=TSJT1 PE=2 SV=1	PREDICTED: stem-specific protein TSJT1-like [Gossypium hirsutum] PPS03127.1 hypothetical protein GOBAR_AA17540 [Gossypium barbadense] TYH30163.1 hypothetical protein ES288_A01G072200v1 [Gossypium darwinii] TYI42171.1 hypothetical protein ES332_A01G079100v1 [Gossypium tomentosum] TYJ48511.1 hypothetical protein E1A91_A01G067700v1 [Gossypium mustelinum] KAB2095812.1 hypothetical protein ES319_A01G0…	--	--
Ghir_A01G005690	4.56166	3.78132	2.76381	2.05903	8.59186	3.30602	9.90756	2.0052	2.63006	8.84393	not	not	not	up	not	Ghir_A01	8093007	8097359	Cellular Component: nucleus (GO:0005634);; Cellular Component: cytoplasm (GO:0005737);; Biological Process: nucleosome assembly (GO:0006334);;	K07277|0.0|ghi:107917814|K07277 SAM50; outer membrane protein insertion porin family	General function prediction only	Omp85 superfamily domain;; Surface antigen variable number repeat	Nucleosome assembly protein 1;3 OS=Nicotiana tabacum OX=4097 GN=NAP1;3 PE=1 SV=1	PREDICTED: uncharacterized protein LOC107917814 [Gossypium hirsutum]	--	--
Ghir_A01G005700	0	0	0	0	0.454693	0	0	0	0	0.225998	--	--	--	--	--	Ghir_A01	8115805	8116688	Biological Process: response to molecule of fungal origin (GO:0002238);; Cellular Component: vacuolar membrane (GO:0005774);; Cellular Component: endoplasmic reticulum membrane (GO:0005789);; Biological Process: defense response (GO:0006952);; Cellular Component: integral component of membrane (GO:0016021);; Molecular Function: (S)-norcoclaurine synthase activity (GO:0050474);; Biological Process…	--|1e-122|ghi:107917608|hypothetical protein	--	Pathogenesis-related protein Bet v 1 family	S-norcoclaurine synthase 2 OS=Papaver somniferum OX=3469 GN=NCS2 PE=1 SV=1	PREDICTED: S-norcoclaurine synthase 2-like [Gossypium hirsutum] XP_017641232.1 PREDICTED: S-norcoclaurine synthase 2-like [Gossypium arboreum] PPS03124.1 hypothetical protein GOBAR_AA17537 [Gossypium barbadense] TYI42178.1 hypothetical protein ES332_A01G079500v1 [Gossypium tomentosum] TYJ48516.1 hypothetical protein E1A91_A01G068100v1 [Gossypium mustelinum] KAB2095817.1 hypothetical protein ES319…	--	--
Ghir_A01G005710	8.3115	7.51402	6.5263	5.99508	3.54245	12.2748	3.17376	8.46807	6.11308	2.11894	not	not	not	down	not	Ghir_A01	8128052	8130742	Cellular Component: plasma membrane (GO:0005886);; Biological Process: abscisic acid-activated signaling pathway (GO:0009738);; Biological Process: regulation of abscisic acid-activated signaling pathway (GO:0009787);; Biological Process: maintenance of seed dormancy (GO:0010231);; Molecular Function: abscisic acid binding (GO:0010427);; Cellular Component: extrinsic component of membrane (GO:001…	--|0.0|gab:108480467|hypothetical protein	Defense mechanisms	Lanthionine synthetase C-like protein	LanC-like protein GCR2 OS=Arabidopsis thaliana OX=3702 GN=GCR2 PE=1 SV=1	hypothetical protein E1A91_A01G068200v1 [Gossypium mustelinum]	--	--
Ghir_A01G005720	1.60301	1.94911	2.05824	2.31402	5.97617	1.23709	2.01207	1.6922	2.59134	6.34378	not	not	not	not	not	Ghir_A01	8131252	8136466	Cellular Component: Cul4-RING E3 ubiquitin ligase complex (GO:0080008);;	K20241|0.0|gab:108483349|K20241 WDR44; WD repeat-containing protein 44	Function unknown	WD domain, G-beta repeat;; Anaphase-promoting complex subunit 4 WD40 domain	COMPASS-like H3K4 histone methylase component WDR5B OS=Arabidopsis thaliana OX=3702 GN=WDR5B PE=1 SV=1	hypothetical protein E1A91_A01G068300v1 [Gossypium mustelinum]	--	LOC_Os02g42590
Ghir_A01G005730	0.519913	1.28163	1.31895	1.19752	2.02016	0.509753	0.651907	0.731386	1.07969	2.90931	--	--	--	--	--	Ghir_A01	8136476	8136736	--	--	--	--	--	hypothetical protein E1A91_A01G068400v1, partial [Gossypium mustelinum] lcl|KAB2095825.1 hypothetical protein ES319_A01G066300v1, partial [Gossypium barbadense]	--	--
Ghir_A01G005740	0	0.025281	0.0621973	0.174367	5.48817	0	0	0.0155657	0.044781	3.37621	--	--	--	--	not	Ghir_A01	8167614	8169480	--	--|1e-132|gab:108480850|hypothetical protein	--	Protein of unknown function (DUF1218)	--	PREDICTED: uncharacterized protein LOC108480850 [Gossypium arboreum] PPR88234.1 hypothetical protein GOBAR_AA32453 [Gossypium barbadense] TYH30171.1 hypothetical protein ES288_A01G072800v1 [Gossypium darwinii] TYJ48525.1 hypothetical protein E1A91_A01G068500v1 [Gossypium mustelinum] KAB2095826.1 hypothetical protein ES319_A01G066400v1 [Gossypium barbadense]	--	--
Ghir_A01G005750	0	0.005433	0.059165	0.523603	15.3579	0	0	0.0175097	0.329168	9.37874	--	--	not	--	not	Ghir_A01	8171536	8176875	--	--|0.0|ghi:107917764|hypothetical protein	--	--	COP1-interacting protein 7 OS=Arabidopsis thaliana OX=3702 GN=CIP7 PE=1 SV=1	PREDICTED: uncharacterized protein LOC107917764 [Gossypium hirsutum]	--	--
Ghir_A01G005760	0	0	0	0	0	0	0	0	0	0.0905397	--	--	--	--	--	Ghir_A01	8214977	8215639	Molecular Function: ATP binding (GO:0005524);; Cellular Component: cytoplasm (GO:0005737);; Biological Process: signal transduction (GO:0007165);; Biological Process: plant-type hypersensitive response (GO:0009626);; Molecular Function: ADP binding (GO:0043531);;	--|1e-137|gab:108481633|hypothetical protein	--	TIR domain;; TIR domain	TMV resistance protein N OS=Nicotiana glutinosa OX=35889 GN=N PE=1 SV=1	hypothetical protein ES332_A01G080000v1 [Gossypium tomentosum] lcl|TYJ48527.1 hypothetical protein E1A91_A01G068700v1 [Gossypium mustelinum]	--	--
Ghir_A01G005770	0.0162797	0.0183013	0.0580353	0.133509	1.31836	0	0.0976683	0.0352497	0.128374	1.11189	--	--	--	--	not	Ghir_A01	8260070	8262570	Molecular Function: ATP binding (GO:0005524);; Cellular Component: integral component of membrane (GO:0016021);; Molecular Function: ATPase activity, coupled to transmembrane movement of substances (GO:0042626);;	--|0.0|gab:108482229|hypothetical protein	Secondary metabolites biosynthesis, transport and catabolism	ABC-2 type transporter;; ABC transporter;; ABC-2 type transporter	ABC transporter G family member 9 OS=Arabidopsis thaliana OX=3702 GN=ABCG9 PE=3 SV=2	PREDICTED: ABC transporter G family member 9-like [Gossypium arboreum] PPR88237.1 hypothetical protein GOBAR_AA32456 [Gossypium barbadense] TYH30174.1 hypothetical protein ES288_A01G073100v1 [Gossypium darwinii] KAB2095829.1 hypothetical protein ES319_A01G066700v1 [Gossypium barbadense]	--	--
Ghir_A01G005780	70.398	51.0802	26.0966	5.98467	3.05734	57.5859	46.1805	51.8853	14.6887	4.70728	not	not	not	not	not	Ghir_A01	8281576	8283129	Molecular Function: DNA binding (GO:0003677);; Cellular Component: nucleus (GO:0005634);; Biological Process: transcription, DNA-templated (GO:0006351);; Biological Process: regulation of transcription, DNA-templated (GO:0006355);;	--|0.0|ghi:107916817|hypothetical protein	--	No apical meristem (NAM) protein	NAC domain-containing protein 72 OS=Arabidopsis thaliana OX=3702 GN=NAC072 PE=2 SV=1	PREDICTED: NAC domain-containing protein 72-like [Gossypium hirsutum]	AT3G15500	--
Ghir_A01G005790	0.00527567	0	0.0157297	0.00590433	0.420851	0	0	0	0.00551233	0.342814	--	--	--	--	--	Ghir_A01	8361350	8363526	Molecular Function: DNA-binding transcription factor activity (GO:0003700);; Cellular Component: nucleus (GO:0005634);; Biological Process: transcription, DNA-templated (GO:0006351);; Biological Process: response to jasmonic acid (GO:0009753);; Molecular Function: transcription regulatory region DNA binding (GO:0044212);; Biological Process: regulation of embryonic development (GO:0045995);; Biol…	--|0.0|gra:105779418|hypothetical protein	--	No apical meristem (NAM) protein	NAC transcription factor 56 OS=Arabidopsis thaliana OX=3702 GN=NAC056 PE=2 SV=1	hypothetical protein GOBAR_AA30894 [Gossypium barbadense] TYJ48531.1 hypothetical protein E1A91_A01G069000v1 [Gossypium mustelinum]	--	--
Ghir_A01G005800	0	0	0	0	0.105401	0	0	0	0.017752	0.136453	--	--	--	--	--	Ghir_A01	8378139	8379754	--	--|1e-88|gab:108482602|hypothetical protein	--	--	--	hypothetical protein GOBAR_AA40499 [Gossypium barbadense] PPR89785.1 hypothetical protein GOBAR_AA30895 [Gossypium barbadense] TYH30178.1 hypothetical protein ES288_A01G073500v1 [Gossypium darwinii] TYI42190.1 hypothetical protein ES332_A01G080500v1 [Gossypium tomentosum] TYJ48532.1 hypothetical protein E1A91_A01G069100v1 [Gossypium mustelinum] KAB2095832.1 hypothetical protein ES319_A01G067000v1…	--	--
Ghir_A01G005810	1.3875	1.74499	2.35695	6.23817	12.2466	1.45119	1.33565	2.06803	4.8962	11.3262	not	not	not	not	not	Ghir_A01	8380803	8390149	Biological Process: cytokinesis by cell plate formation (GO:0000911);; Biological Process: cell plate assembly (GO:0000919);; Cellular Component: early endosome (GO:0005769);; Cellular Component: trans-Golgi network (GO:0005802);; Cellular Component: cytosol (GO:0005829);; Biological Process: intra-Golgi vesicle-mediated transport (GO:0006891);; Biological Process: early endosome to Golgi transpo…	K20307|0.0|gab:108483223|K20307 TRAPPC10; trafficking protein particle complex subunit 10	General function prediction only	Trafficking protein particle complex subunit 10, TRAPPC10;; Foie gras liver health family 1	Trafficking protein particle complex II-specific subunit 130 homolog OS=Arabidopsis thaliana OX=3702 GN=TRS130 PE=1 SV=1	hypothetical protein E1A91_A01G069200v1 [Gossypium mustelinum]	--	LOC_Os12g36760
Ghir_A01G005820	0.0186613	0.114011	0.0898147	0.026063	0.023362	0.121943	0.0349923	0.0246603	0.00945767	0.0355463	--	--	--	--	--	Ghir_A01	8391284	8393481	Cellular Component: nuclear pore (GO:0005643);; Cellular Component: nucleoplasm (GO:0005654);; Cellular Component: cytosol (GO:0005829);; Biological Process: NLS-bearing protein import into nucleus (GO:0006607);; Molecular Function: nuclear localization sequence binding (GO:0008139);; Molecular Function: protein transporter activity (GO:0008565);; Biological Process: viral process (GO:0016032);; …	K15042|0.0|gra:105779439|K15042 KPNA1_5_6; importin subunit alpha-5/6/7	Intracellular trafficking, secretion, and vesicular transport	Armadillo/beta-catenin-like repeat	Importin subunit alpha-1a OS=Oryza sativa subsp. japonica OX=39947 GN=Os01g0253300 PE=1 SV=2	hypothetical protein ES332_A01G080700v1 [Gossypium tomentosum]	--	--
Ghir_A01G005830	4.94858	4.72324	4.76361	3.00274	2.68382	4.23309	6.9319	3.17763	5.17684	2.4728	not	not	not	not	not	Ghir_A01	8396622	8399230	Cellular Component: mitochondrion (GO:0005739);; Biological Process: tRNA 3'-end processing (GO:0042780);; Molecular Function: 3'-tRNA processing endoribonuclease activity (GO:0042781);; Biological Process: mitochondrial tRNA 3'-trailer cleavage, endonucleolytic (GO:0072684);;	K00784|0.0|ghi:107918129|K00784 rnz; ribonuclease Z [EC:3.1.26.11]	General function prediction only	Beta-lactamase superfamily domain	tRNAse Z TRZ4, mitochondrial OS=Arabidopsis thaliana OX=3702 GN=TRZ4 PE=2 SV=1	hypothetical protein E1A91_A01G069400v1 [Gossypium mustelinum]	--	--
Ghir_A01G005840	0	0.017233	0.0393393	0.20522	1.82261	0.0110743	0	0.0239767	0.0614253	1.87454	--	--	--	--	not	Ghir_A01	8400589	8403138	Cellular Component: chloroplast (GO:0009507);; Biological Process: phylloquinone biosynthetic process (GO:0042372);; Molecular Function: 2-phytyl-1,4-naphthoquinone methyltransferase activity (GO:0052624);;	--|0.0|gra:105779468|hypothetical protein	--	Methyltransferase domain;; Methyltransferase domain;; Methyltransferase domain;; Methyltransferase domain;; ubiE/COQ5 methyltransferase family;; Methyltransferase small domain	2-phytyl-1,4-beta-naphthoquinone methyltransferase, chloroplastic OS=Arabidopsis thaliana OX=3702 GN=MENG PE=1 SV=2	hypothetical protein ES332_A01G080900v1 [Gossypium tomentosum]	--	--
Ghir_A01G005850	0.239519	0.215934	0.378878	0.303083	1.45628	0.294059	0.403456	0.235159	0.484997	1.715	--	--	not	--	not	Ghir_A01	8415508	8419508	Biological Process: sulfur compound metabolic process (GO:0006790);; Molecular Function: 3'(2'),5'-bisphosphate nucleotidase activity (GO:0008441);; Biological Process: phosphatidylinositol phosphorylation (GO:0046854);; Molecular Function: metal ion binding (GO:0046872);;	K01082|0.0|gab:108480737|K01082 cysQ; 3'(2'), 5'-bisphosphate nucleotidase [EC:3.1.3.7]	--	Inositol monophosphatase family	PAP-specific phosphatase HAL2-like OS=Arabidopsis thaliana OX=3702 GN=AHL PE=2 SV=1	hypothetical protein E1A91_A01G069600v1 [Gossypium mustelinum] lcl|TYJ48538.1 hypothetical protein E1A91_A01G069600v1 [Gossypium mustelinum] lcl|TYJ48539.1 hypothetical protein E1A91_A01G069600v1 [Gossypium mustelinum] lcl|TYJ48540.1 hypothetical protein E1A91_A01G069600v1 [Gossypium mustelinum]	--	--
Ghir_A01G005860	0	0	0	0	0.0147933	0	0	0	0	0	--	--	--	--	--	Ghir_A01	8429205	8429689	--	--|2e-47|gra:105787184|hypothetical protein	--	--	--	PREDICTED: uncharacterized protein LOC105787184 [Gossypium raimondii] XP_016702360.1 PREDICTED: uncharacterized protein LOC107917542 [Gossypium hirsutum] XP_016702380.1 PREDICTED: uncharacterized protein LOC107917562 [Gossypium hirsutum] XP_017641303.1 PREDICTED: uncharacterized protein LOC108482693 [Gossypium arboreum] KJB13438.1 hypothetical protein B456_002G074500 [Gossypium raimondii] TYG8229…	--	--
Ghir_A01G005870	0	0	0	0	0.075994	0	0	0	0	0.0337493	--	--	--	--	--	Ghir_A01	8439778	8440336	Molecular Function: nucleic acid binding (GO:0003676);; Molecular Function: RNA-DNA hybrid ribonuclease activity (GO:0004523);; Molecular Function: metal ion binding (GO:0046872);;	--|7e-22|adu:107462117|hypothetical protein	General function prediction only	Reverse transcriptase-like	Putative ribonuclease H protein At1g65750 OS=Arabidopsis thaliana OX=3702 GN=At1g65750 PE=3 SV=1	hypothetical protein F3Y22_tig00110450pilonHSYRG01046 [Hibiscus syriacus]	--	--
Ghir_A01G005880	0.129243	0.31196	0.516186	0.96128	6.12185	0.174751	0.257155	0.261416	0.728217	5.40097	not	not	not	not	not	Ghir_A01	8476340	8481519	--	--|0.0|ghi:107917766|hypothetical protein	--	Root cap	--	PREDICTED: uncharacterized protein LOC107917766 [Gossypium hirsutum] XP_017641723.1 PREDICTED: uncharacterized protein LOC108483050 [Gossypium arboreum] TYH30194.1 hypothetical protein ES288_A01G074800v1 [Gossypium darwinii] KAB2095845.1 hypothetical protein ES319_A01G068000v1 [Gossypium barbadense]	--	--
Ghir_A01G005890	0.0432753	0	0	0	0.019021	0	0.051107	0	0	0	--	--	--	--	--	Ghir_A01	8477085	8479604	Molecular Function: protein kinase activity (GO:0004672);; Molecular Function: protein serine/threonine kinase activity (GO:0004674);; Molecular Function: ATP binding (GO:0005524);; Cellular Component: plasma membrane (GO:0005886);; Cellular Component: plasmodesma (GO:0009506);; Cellular Component: integral component of membrane (GO:0016021);; Biological Process: protein autophosphorylation (GO:0…	--|0.0|ghi:107917765|hypothetical protein	Signal transduction mechanisms	Protein tyrosine and serine/threonine kinase;; Protein kinase domain;; Malectin-like domain;; Malectin domain	Receptor-like protein kinase THESEUS 1 OS=Arabidopsis thaliana OX=3702 GN=THE1 PE=1 SV=1	PREDICTED: receptor-like protein kinase THESEUS 1 [Gossypium hirsutum] TYI42201.1 hypothetical protein ES332_A01G081200v1 [Gossypium tomentosum] TYJ48542.1 hypothetical protein E1A91_A01G069800v1 [Gossypium mustelinum]	--	--
Ghir_A01G005900	0	0	0	0	4.56592	0	0	0	0	0.924651	--	--	--	--	not	Ghir_A01	8486724	8487820	--	--|0.0|gra:105787185|hypothetical protein	--	Root cap	--	hypothetical protein GOBAR_AA13189 [Gossypium barbadense] TYH30197.1 hypothetical protein ES288_A01G075000v1 [Gossypium darwinii] TYI42204.1 hypothetical protein ES332_A01G081500v1 [Gossypium tomentosum] KAB2095848.1 hypothetical protein ES319_A01G068200v1 [Gossypium barbadense]	--	--
Ghir_A01G005910	0	0	0	0	11.4208	0	0	0	0	2.79121	--	--	--	--	not	Ghir_A01	8490624	8492061	--	--|0.0|gra:105787185|hypothetical protein	--	Root cap	--	hypothetical protein GOBAR_AA13190 [Gossypium barbadense] TYH30198.1 hypothetical protein ES288_A01G075100v1 [Gossypium darwinii] KAB2095849.1 hypothetical protein ES319_A01G068300v1 [Gossypium barbadense]	--	--
Ghir_A01G005920	0	0	0	0	0	0	0	0	0	0	--	--	--	--	--	Ghir_A01	8499266	8500219	--	--|9e-06|qsu:111988371|hypothetical protein	--	--	--	hypothetical protein ES332_A01G081700v1 [Gossypium tomentosum]	--	--
Ghir_A01G005930	0	0	0	0	0	0	0	0	0	0	--	--	--	--	--	Ghir_A01	8502772	8504264	--	--	--	--	--	Protein translocase subunit SecA [Gossypium arboreum] PPS07449.1 hypothetical protein GOBAR_AA13191 [Gossypium barbadense] TYH30200.1 hypothetical protein ES288_A01G075300v1 [Gossypium darwinii] TYI42207.1 hypothetical protein ES332_A01G081800v1 [Gossypium tomentosum] KAB2095851.1 hypothetical protein ES319_A01G068500v1 [Gossypium barbadense]	--	--
Ghir_A01G005950	0.492691	0.669146	0.66108	0.715707	4.18176	0.51639	0.365674	0.464126	0.831992	5.909	not	not	not	not	not	Ghir_A01	8531762	8535918	--	--|0.0|ghi:107916870|hypothetical protein	--	Methionine gamma-lyase;; Cys/Met metabolism PLP-dependent enzyme	--	PREDICTED: uncharacterized protein YnbB-like [Gossypium hirsutum]	--	--
Ghir_A01G005960	4.06545	3.53132	4.37907	2.37175	10.5444	3.53043	4.76334	3.01409	3.44294	10.7245	not	not	not	not	not	Ghir_A01	8536228	8539073	--	--|0.0|ghi:107916915|hypothetical protein	--	--	--	PREDICTED: uncharacterized protein LOC107916915 [Gossypium hirsutum]	--	--
Ghir_A01G005970	17.0039	11.8023	7.69774	4.02497	31.2579	16.1333	12.6832	16.3409	8.93054	49.1297	not	not	not	not	not	Ghir_A01	8594110	8595722	--	--|0.0|gab:108480902|hypothetical protein	--	Cotton fibre expressed protein;; Domain of unknown function (DUF4408)	--	hypothetical protein ES332_A01G082200v1 [Gossypium tomentosum] lcl|TYJ48555.1 hypothetical protein E1A91_A01G070800v1 [Gossypium mustelinum]	--	--
[truncated: 73,725 more rows]
